# Supplementary material for: Exploring the molecular mechanism of Dioscorea alata L. for the treatment of menstrual disorders using network pharmacology and molecular docking
Source: Heliyon. 2025 Feb 8;11(4):e42582. doi: 10.1016/j.heliyon.2025.e42582 (PMC11870275; doi:10.1016/j.heliyon.2025.e42582)
Supplement: Multimedia component 2 [file mmc2.xlsx]

## Sheet: Sheet1
Supp. table 2 - ADMET Rules for the compounds of Dioscorea alata
Molecule	Formula	Molecular weight	H-bond acceptors	H-bond donors	log Kp (cm/s)	Lipinski #violations		Caco2 permeability	Intestinal absorption (human)	Skin Permeability	BBB permeability	CNS permeability	CYP2D6 substrate	CYP3A4 substrate	CYP1A2 inhibitior	CYP2C19 inhibitior	CYP2C9 inhibitior	CYP2D6 inhibitior	CYP3A4 inhibitior	AMES toxicity	hERG I inhibitor	hERG II inhibitor	Hepatotoxicity	Skin Sensitisation	Canonical SMILES	Formula	MW	#H-bond acceptors	#H-bond donors	log Kp (cm/s)	Lipinski #violations
Diosgenin	C27H42O3	414.62	3	1	-4.8	1		1.232	95.268	-3.285	0.288	-2.916	No	Yes	No	No	No	No	No	No	No	Yes	No	No	C[C@@H]1CC[C@@]2(OC1)O[C@@H]1[C@H]([C@@H]2C)[C@@]2([C@@H](C1)[C@@H]1CC=C3[C@]([C@H]1CC2)(C)CC[C@@H](C3)O)C	C27H42O3	414.62	3	1	-4.8	1
Delphinidin 3-glucoside chloride	C21H21ClO12	500.84	12	9	-8.94	3		-0.819	10.969	-2.735	-2.123	-5.118	No	No	No	No	No	No	No	No	No	Yes	No	No	OC[C@H]1O[C@@H](Oc2cc3c(O)cc(cc3[o+]c2c2cc(O)c(c(c2)O)O)O)[C@@H]([C@H]([C@@H]1O)O)O.[Cl-]	C21H21ClO12	500.84	12	9	-8.94	3
Cinnamyl cinnamate	C18H16O2	264.32	2	0	-4.75	0		1.942	96.208	-2.23	0.401	-1.241	No	Yes	Yes	Yes	Yes	No	No	No	No	No	No	Yes	O=C(/C=C/c1ccccc1)OC/C=C/c1ccccc1	C18H16O2	264.32	2	0	-4.75	0
Bumetrizole	C17H18ClN3O	315.8	3	1	-4.22	0		1.368	93.251	-2.757	0.274	-1.528	No	Yes	Yes	Yes	Yes	No	No	Yes	No	Yes	No	No	Clc1ccc2c(c1)nn(n2)c1cc(C)cc(c1O)C(C)(C)C	C17H18ClN3O	315.8	3	1	-4.22	0
9,12-Octadecadienoic acid	C18H32O2	280.45	2	1	-3.05	1		1.57	92.329	-2.723	-0.142	-1.6	No	Yes	Yes	No	No	No	No	No	No	No	Yes	Yes	CCCCCC=CCC=CCCCCCCCC(=O)O	C18H32O2	280.45	2	1	-3.05	1
p-Coumaric acid	C9H8O3	164.16	3	2	-6.26	0		1.158	91.115	-2.323	-0.257	-2.4	No	No	No	No	No	No	No	No	No	No	No	No	OC(=O)/C=C/c1ccc(cc1)O	C9H8O3	164.16	3	2	-6.26	0
Kaempferol	C15H10O6	286.24	6	4	-6.7	0		0.195	80.064	-2.735	-1.065	-2.345	No	No	Yes	No	No	No	No	No	No	Yes	No	No	Oc1ccc(cc1)c1oc2cc(O)cc(c2c(=O)c1O)O	C15H10O6	286.24	6	4	-6.7	0
8-epidiosbulbin E acetate	C21H24O7	388.41	7	0	-7.07	0		1.18	100	-3.192	-0.675	-3.05	No	Yes	No	No	No	No	No	No	No	No	Yes	No	CC(=O)O[C@H]1C[C@@H]2C(=O)O[C@@H](C[C@]2([C@H]2[C@H]1[C@H]1C[C@@H](C2)OC1=O)C)c1ccoc1	C21H24O7	388.41	7	0	-7.07	0
1-feruloylglycerol	C13H16O6	268.26	6	3	-7.56	0		0.144	60.347	-3.049	-0.852	-3.487	No	No	No	No	No	No	No	No	No	No	No	No	OCC(COC(=O)/C=C/c1ccc(c(c1)OC)O)O	C13H16O6	268.26	6	3	-7.56	0
Cycloartane	C30H52	412.73	0	0	-0.47	1		1.252	99.435	-2.731	1.035	-0.862	No	Yes	No	No	No	No	No	No	No	Yes	No	No	CC(CCC[C@H]([C@H]1CC[C@@]2([C@]1(C)CC[C@@]13[C@H]2CC[C@@H]2[C@]3(C1)CCCC2(C)C)C)C)C	C30H52	412.73	0	0	-0.47	1
Alpha-Tocopherol	C29H50O2	430.71	2	1	-1.33	1		1.215	90.045	-2.693	1.016	-1.567	No	Yes	No	No	No	No	No	No	No	Yes	No	No	C[C@@H](CCC[C@]1(C)CCc2c(O1)c(C)c(c(c2C)O)C)CCC[C@@H](CCCC(C)C)C	C29H50O2	430.71	2	1	-1.33	1
gamma-Tocopherol	C28H48O2	416.68	2	1	-1.51	1		1.208	90.555	-2.72	1.035	-1.602	No	Yes	Yes	No	No	No	No	No	No	Yes	No	No	C[C@H](CCC[C@@H](CCCC(C)C)C)CCC[C@]1(C)CCc2c(O1)c(C)c(c(c2)O)C	C28H48O2	416.68	2	1	-1.51	1
Catechin	C15H14O6	290.27	6	5	-7.82	0		-0.411	66.773	-2.735	-1.005	-3.359	No	No	No	No	No	No	No	No	No	No	No	No	Oc1cc2O[C@H](c3ccc(c(c3)O)O)[C@H](Cc2c(c1)O)O	C15H14O6	290.27	6	5	-7.82	0
Epicatechin	C15H14O6	290.27	6	5	-7.82	0		-0.411	66.773	-2.735	-1.005	-3.359	No	No	No	No	No	No	No	No	No	No	No	No	Oc1cc2O[C@H](c3ccc(c(c3)O)O)[C@H](Cc2c(c1)O)O	C15H14O6	290.27	6	5	-7.82	0
Alatanin C	C38H41O20+	817.72	20	11	-11.52	3		-1.195	12.242	-2.735	-3.018	-5.842	No	No	No	No	No	No	No	No	No	Yes	No	No	COc1cc(/C=C/C(=O)OCC2O[C@@H](OCC3O[C@@H](Oc4cc5c(O)cc(cc5[o+]c4c4ccc(c(c4)O)O)O)C(C([C@@H]3O)O)O)C(C([C@@H]2O)O)O)cc(c1O)OC	C38H41O20+	817.72	20	11	-11.52	3
Genistein	C15H10O5	270.24	5	3	-6.05	0		0.979	92.67	-2.753	-0.886	-2.103	No	No	Yes	Yes	Yes	No	Yes	No	No	No	No	No	Oc1ccc(cc1)c1coc2c(c1=O)c(O)cc(c2)O	C15H10O5	270.24	5	3	-6.05	0
Daidzein	C15H10O4	254.24	4	2	-6.1	0		0.856	93.04	-2.764	-0.13	-1.94	No	Yes	Yes	Yes	Yes	No	Yes	No	No	No	No	No	Oc1ccc(cc1)c1coc2c(c1=O)ccc(c2)O	C15H10O4	254.24	4	2	-6.1	0
Genistin	C21H20O10	432.38	10	6	-8.33	1		0.464	42.986	-2.735	-1.338	-4.23	No	No	No	No	No	No	No	No	No	Yes	No	No	OC[C@H]1O[C@@H](Oc2cc(O)c3c(c2)occ(c3=O)c2ccc(cc2)O)[C@@H]([C@H]([C@@H]1O)O)O	C21H20O10	432.38	10	6	-8.33	1
