# Supplementary material for: Exploring the molecular mechanism of Dioscorea alata L. for the treatment of menstrual disorders using network pharmacology and molecular docking
Source: Heliyon. 2025 Feb 8;11(4):e42582. doi: 10.1016/j.heliyon.2025.e42582 (PMC11870275; doi:10.1016/j.heliyon.2025.e42582)
Supplement: Multimedia component 3 [file mmc3.csv]

Supp. table 3. Compound target disease network data
AverageShortestPathLength	BA.Attribute	BetweennessCentrality	BOT_Attributes	ClosenessCentrality	Degree	degree.layout	Diseases attriibute	Eccentricity	IsSingleNode	Matching.Attribute	name	NeighborhoodConnectivity	NumberOfUndirectedEdges	Radiality	selected	shared name	Stress	TAR.Attribute	TopologicalCoefficient
2.239130435		0.075308458	BOT	0.446601942	19	19		3	FALSE	Dioscorea alata	Dioscorea alata	7.473684211	19	0.96002805	FALSE	Dioscorea alata	19362		0.096622152
3.231884058		0		0.30941704	1	1		4	FALSE	Menstrual disorders	Menstrual disorders	19	1	0.92800374	FALSE	Menstrual disorders	0		0
2.956521739	BA	0.003737638		0.338235294	5	5		4	FALSE	5281377	5281377	10.6	5	0.936886396	FALSE	5281377	1532		0.290909091
2.594202899	BA	0.012011326		0.38547486	8	8		4	FALSE	5281708	5281708	16	8	0.9485741	FALSE	5281708	6026		0.272727273
2.492753623	BA	0.030750056		0.401162791	13	13		4	FALSE	5280961	5280961	12.07692308	13	0.951846657	FALSE	5280961	13836		0.194331984
3.130434783	BA	4.94E-04		0.319444444	3	3		4	FALSE	44256751	44256751	11.66666667	3	0.931276297	FALSE	44256751	278		0.463768116
3.028985507	BA	0.002139916		0.330143541	4	4		4	FALSE	72276	72276	11.5	4	0.934548855	FALSE	72276	1272		0.362068966
3.028985507	BA	0.002088166		0.330143541	4	4		4	FALSE	9064	9064	11.5	4	0.934548855	FALSE	9064	1314		0.362068966
2.608695652	BA	0.019132674		0.383333333	10	10		4	FALSE	92729	92729	12.4	10	0.948106592	FALSE	92729	9744		0.219230769
2.623188406	BA	0.016619001		0.38121547	9	9		4	FALSE	14985	14985	13.33333333	9	0.947639084	FALSE	14985	8720		0.237179487
3.072463768	BA	4.98E-04		0.325471698	2	2		4	FALSE	160497	160497	15	2	0.93314633	FALSE	160497	190		0.5
2.826086957	BA	0.00546244		0.353846154	6	6		4	FALSE	11311691	11311691	10.83333333	6	0.941093969	FALSE	11311691	2076		0.239837398
2.768115942	BA	0.024888178		0.361256545	12	12		4	FALSE	134715250	134715250	6.416666667	12	0.942964002	FALSE	134715250	8926		0.138888889
2.507246377	BA	0.039675656		0.398843931	15	15		4	FALSE	5280863	5280863	10.53333333	15	0.951379149	FALSE	5280863	17334		0.17654321
2.652173913	BA	0.016049653		0.37704918	10	10		4	FALSE	637542	637542	11.6	10	0.946704067	FALSE	637542	7338		0.216326531
2.869565217	BA	0.016333238		0.348484848	10	10		4	FALSE	3931	3931	6.4	10	0.939691445	FALSE	3931	5052		0.158823529
2.985507246	BA	0.004289216		0.334951456	5	5		4	FALSE	62531	62531	10	5	0.935951379	FALSE	62531	1772		0.290322581
3.057971014	BA	0.003560491		0.327014218	5	5		4	FALSE	1550890	1550890	8.2	5	0.933613838	FALSE	1550890	1288		0.276923077
2.942028986	BA	0.008092681		0.339901478	8	8		4	FALSE	99474	99474	8	8	0.937353904	FALSE	99474	3166		0.225806452
2.782608696	BA	0.054650745		0.359375	12	12		4	FALSE	165558	165558	7.166666667	12	0.942496494	FALSE	165558	20274		0.162280702
0		0		0	0			0	TRUE			0	0	Infinity	FALSE		0		0
2.702898551		0.003378212		0.36997319	5	5		5	FALSE	MDM2	MDM2	18	5	0.945067789	FALSE	MDM2	2194	TAR	0.34
2.81884058		0.002421791		0.354755784	4	4		5	FALSE	WNT3A	WNT3A	20	4	0.941327723	FALSE	WNT3A	1622	TAR	0.413043478
2.601449275		0.003763492		0.384401114	5	5		5	FALSE	MAPK1	MAPK1	23	5	0.948340346	FALSE	MAPK1	3180	TAR	0.385964912
3.007246377		0.015803788		0.33253012	5	5		5	FALSE	CYP2C19	CYP2C19	12.2	5	0.935250117	FALSE	CYP2C19	7580	TAR	0.339393939
2.97826087		0.002368512		0.335766423	3	3		5	FALSE	HSD11B1	HSD11B1	15.33333333	3	0.936185133	FALSE	HSD11B1	848	TAR	0.398148148
2.5		0.00685774		0.4	7	7		5	FALSE	PIK3CG	PIK3CG	20.14285714	7	0.951612903	FALSE	PIK3CG	5762	TAR	0.30875576
3.18115942		2.73E-04		0.314350797	2	2		5	FALSE	PSEN1	PSEN1	17	2	0.929640019	FALSE	PSEN1	174	TAR	0.592592593
3.326086957		2.24E-04		0.300653595	2	2		5	FALSE	NR1H4	NR1H4	12	2	0.924964937	FALSE	NR1H4	144	TAR	0.55
3.094202899		0.002702424		0.323185012	4	4		5	FALSE	DRD2	DRD2	10.75	4	0.932445068	FALSE	DRD2	912	TAR	0.325
3.166666667		0.001417904		0.315789474	3	3		5	FALSE	OXTR	OXTR	12.33333333	3	0.930107527	FALSE	OXTR	496	TAR	0.419753086
2.833333333		0.001530295		0.352941176	4	4		5	FALSE	ALOX5	ALOX5	21.25	4	0.940860215	FALSE	ALOX5	1116	TAR	0.470930233
2.963768116		7.94E-04		0.337408313	3	3		5	FALSE	MAPK14	MAPK14	21.66666667	3	0.936652641	FALSE	MAPK14	368	TAR	0.543859649
3.007246377		0.00116027		0.33253012	3	3		5	FALSE	ALDH2	ALDH2	21.33333333	3	0.935250117	FALSE	ALDH2	442	TAR	0.535087719
2.731884058		0.033892321		0.366047745	8	8		5	FALSE	EGFR	EGFR	10.875	8	0.944132772	FALSE	EGFR	12576	TAR	0.214673913
2.804347826		0.002204944		0.356589147	5	5		5	FALSE	ALOX15	ALOX15	18.2	5	0.941795231	FALSE	ALOX15	1564	TAR	0.390909091
3.210144928		1.08E-04		0.311512415	2	2		5	FALSE	ABCG2	ABCG2	17	2	0.928705002	FALSE	ABCG2	90	TAR	0.64
2.224637681		0.111167773		0.449511401	24	24		5	FALSE	CYP19A1	CYP19A1	9.833333333	24	0.960495559	FALSE	CYP19A1	36890	TAR	0.138020833
2.485507246		0.022284484		0.402332362	9	9		5	FALSE	CYP1B1	CYP1B1	19.22222222	9	0.952080411	FALSE	CYP1B1	10198	TAR	0.298724954
2.847826087		0.015132186		0.351145038	4	4		5	FALSE	ABCB1	ABCB1	16	4	0.940392707	FALSE	ABCB1	4398	TAR	0.348837209
2.775362319		0.005327452		0.360313316	6	6		5	FALSE	AHR	AHR	16	6	0.942730248	FALSE	AHR	2816	TAR	0.326086957
2.485507246		0.007465607		0.402332362	8	8		5	FALSE	HSD17B1	HSD17B1	17.875	8	0.952080411	FALSE	HSD17B1	5682	TAR	0.272177419
3.239130435		1.64E-04		0.308724832	2	2		5	FALSE	FLT3	FLT3	15	2	0.927769986	FALSE	FLT3	152	TAR	0.608695652
2.862318841		7.06E-04		0.349367089	3	3		5	FALSE	ALK	ALK	22	3	0.939925199	FALSE	ALK	776	TAR	0.477272727
3.224637681		7.58E-04		0.31011236	2	2		5	FALSE	CYP26A1	CYP26A1	13.5	2	0.928237494	FALSE	CYP26A1	258	TAR	0.520833333
2.615942029		0.0314034		0.382271468	7	7		5	FALSE	AGTR1	AGTR1	15.42857143	7	0.947872838	FALSE	AGTR1	8398	TAR	0.267195767
2.760869565		0.005130592		0.362204724	6	6		5	FALSE	HDAC1	HDAC1	13.5	6	0.943197756	FALSE	HDAC1	2514	TAR	0.27173913
3.036231884		0.001667075		0.329355609	5	5		5	FALSE	MMP2	MMP2	12.4	5	0.934315101	FALSE	MMP2	1012	TAR	0.35625
2.746376812		0.001576274		0.364116095	4	4		5	FALSE	MIF	MIF	25	4	0.943665264	FALSE	MIF	1520	TAR	0.48
2.833333333		0.005024113		0.352941176	6	6		5	FALSE	CA9	CA9	16.83333333	6	0.940860215	FALSE	CA9	2330	TAR	0.359848485
2.311594203		0.063729106		0.432601881	15	15		4	FALSE	TNF	TNF	12.46666667	15	0.95769051	FALSE	TNF	23026	TAR	0.173737374
3.717391304		0.001075392		0.269005848	2	2		5	FALSE	RPS6KA3	RPS6KA3	7	2	0.912342216	FALSE	RPS6KA3	230	TAR	0.5
2.673913043		0.006850291		0.37398374	6	6		5	FALSE	PKM	PKM	19	6	0.946002805	FALSE	PKM	4486	TAR	0.352941176
3.007246377		0.00267991		0.33253012	4	4		5	FALSE	NOX4	NOX4	13.75	4	0.935250117	FALSE	NOX4	1570	TAR	0.386363636
2.688405797		0.004348466		0.371967655	4	4		5	FALSE	CHRM5	CHRM5	25.5	4	0.945535297	FALSE	CHRM5	2798	TAR	0.462264151
2.615942029		0.004981017		0.382271468	4	4		5	FALSE	DPP4	DPP4	24	4	0.947872838	FALSE	DPP4	3122	TAR	0.396551724
2.934782609		0.002214289		0.340740741	3	3		5	FALSE	CYP3A4	CYP3A4	23.66666667	3	0.937587658	FALSE	CYP3A4	1206	TAR	0.53968254
3.760869565		0.014492754		0.265895954	2	2		5	FALSE	ADRA2A	ADRA2A	6.5	2	0.910939691	FALSE	ADRA2A	4720	TAR	0.5
2.572463768		0.014890005		0.388732394	8	8		5	FALSE	AKR1B1	AKR1B1	14.125	8	0.949275362	FALSE	AKR1B1	6664	TAR	0.234375
2.528985507		0.019583438		0.395415473	11	11		5	FALSE	SHBG	SHBG	15.81818182	11	0.950677887	FALSE	SHBG	10020	TAR	0.26461039
3.050724638		4.45E-04		0.327790974	2	2		5	FALSE	CYP51A1	CYP51A1	19.5	2	0.933847592	FALSE	CYP51A1	244	TAR	0.560606061
2.615942029		0.008005271		0.382271468	8	8		5	FALSE	PGR	PGR	17.75	8	0.947872838	FALSE	PGR	5194	TAR	0.310185185
2.615942029		0.019245942		0.382271468	7	7		5	FALSE	STAT3	STAT3	17.42857143	7	0.947872838	FALSE	STAT3	7690	TAR	0.293367347
2.876811594		0.001446911		0.347607053	4	4		5	FALSE	NR1H2	NR1H2	22	4	0.939457691	FALSE	NR1H2	1080	TAR	0.488372093
2.920289855		0.00183987		0.342431762	4	4		5	FALSE	NR1H3	NR1H3	14.5	4	0.938055166	FALSE	NR1H3	1100	TAR	0.355263158
2.717391304		0.001793933		0.368	4	4		5	FALSE	STS	STS	23.25	4	0.944600281	FALSE	STS	1568	TAR	0.427884615
2.717391304		0.010243452		0.368	8	8		5	FALSE	XDH	XDH	12.375	8	0.944600281	FALSE	XDH	4196	TAR	0.242021277
2.789855072		0.003548479		0.358441558	5	5		5	FALSE	KCNH2	KCNH2	17.4	5	0.94226274	FALSE	KCNH2	1874	TAR	0.34893617
3.036231884		7.93E-04		0.329355609	2	2		5	FALSE	HTR2C	HTR2C	18	2	0.934315101	FALSE	HTR2C	282	TAR	0.515151515
2.833333333		0.020890462		0.352941176	9	9		5	FALSE	KDR	KDR	10.33333333	9	0.940860215	FALSE	KDR	11662	TAR	0.233333333
3.02173913		0.001312344		0.330935252	4	4		5	FALSE	PTGES	PTGES	13.75	4	0.934782609	FALSE	PTGES	884	TAR	0.3984375
2.847826087		0.002951317		0.351145038	5	5		5	FALSE	PTPN1	PTPN1	17.2	5	0.940392707	FALSE	PTPN1	1866	TAR	0.376744186
2.195652174		0.109611629		0.455445545	25	25		5	FALSE	ESR2	ESR2	10.8	25	0.961430575	FALSE	ESR2	39840	TAR	0.150769231
2.18115942		0.120282394		0.458471761	28	28		5	FALSE	ESR1	ESR1	9.285714286	28	0.961898083	FALSE	ESR1	44260	TAR	0.131519274
3.442028986		7.61E-04		0.290526316	3	3		5	FALSE	CNR2	CNR2	7.333333333	3	0.921224871	FALSE	CNR2	244	TAR	0.575757576
2.311594203		0.055742943		0.432601881	18	18		5	FALSE	AKT1	AKT1	14.05555556	18	0.95769051	FALSE	AKT1	27798	TAR	0.203993056
2.789855072		0.008365511		0.358441558	8	8		5	FALSE	ESRRA	ESRRA	12.625	8	0.94226274	FALSE	ESRRA	4044	TAR	0.276785714
3.34057971		0.00196968		0.299349241	4	4		5	FALSE	KDM1A	KDM1A	8.75	4	0.924497429	FALSE	KDM1A	652	TAR	0.352272727
2.34057971		0.045447247		0.427244582	15	15		4	FALSE	IL2	IL2	13.6	15	0.956755493	FALSE	IL2	21552	TAR	0.196875
3.297101449		2.74E-04		0.303296703	2	2		5	FALSE	FABP5	FABP5	10.5	2	0.925899953	FALSE	FABP5	168	TAR	0.527777778
2.876811594		0.001438171		0.347607053	3	3		5	FALSE	PPP5C	PPP5C	21	3	0.939457691	FALSE	PPP5C	926	TAR	0.476190476
2.746376812		0.002871547		0.364116095	5	5		5	FALSE	NR1I2	NR1I2	22	5	0.943665264	FALSE	NR1I2	2358	TAR	0.4375
2.760869565		0.002535808		0.362204724	4	4		5	FALSE	LTB4R2	LTB4R2	22.75	4	0.943197756	FALSE	LTB4R2	1900	TAR	0.435
2.471014493		0.045514429		0.404692082	11	11		5	FALSE	PPARG	PPARG	14.27272727	11	0.95254792	FALSE	PPARG	16158	TAR	0.217585693
2.963768116		0.001099061		0.337408313	3	3		5	FALSE	PPARA	PPARA	16.33333333	3	0.936652641	FALSE	PPARA	594	TAR	0.414414414
2.673913043		0.003617987		0.37398374	5	5		5	FALSE	PPARD	PPARD	23	5	0.946002805	FALSE	PPARD	2924	TAR	0.407407407
2.992753623		0.002237392		0.334140436	3	3		5	FALSE	FABP4	FABP4	14.66666667	3	0.935717625	FALSE	FABP4	792	TAR	0.39047619
2.65942029		0.021767889		0.376021798	9	9		5	FALSE	PTGS1	PTGS1	14.33333333	9	0.946470313	FALSE	PTGS1	9886	TAR	0.266666667
3.188405797		0		0.313636364	1	1	Primary physiologic amenorrhea	6	FALSE	C0232939	C0232939	25	1	0.929406265	FALSE	C0232939	0		0
3.188405797		0		0.313636364	1	1	Hyperestrogenism	6	FALSE	C0154209	C0154209	25	1	0.929406265	FALSE	C0154209	0		0
3.304347826		0		0.302631579	1	1	Primary dysmenorrhea	5	FALSE	C0149875	C0149875	15	1	0.925666199	FALSE	C0149875	0		0
3.608695652		0		0.277108434	1	1	Metrorrhagia	6	FALSE	C0025874	C0025874	7	1	0.915848527	FALSE	C0025874	0		0
3.652173913		0		0.273809524	1	1	Corpus Luteum Cyst	6	FALSE	C0010093	C0010093	9	1	0.914446003	FALSE	C0010093	0		0
3.463768116		0		0.288702929	1	1	Postmenopausal frontal fibrosing alopecia	6	FALSE	C1274700	C1274700	11	1	0.920523609	FALSE	C1274700	0		0
3.405797101		0.0017533		0.293617021	2	2	Oligomenorrhea	6	FALSE	C0028949	C0028949	6.5	2	0.922393642	FALSE	C0028949	654		0.5
3.173913043		0.001382431		0.315068493	3	3	Dysmenorrhea	4	FALSE	C0013390	C0013390	9.666666667	3	0.929873773	FALSE	C0013390	574		0.433333333
3.826086957		0		0.261363636	1	1	Endometrial cystic hyperplasia	6	FALSE	C0010673	C0010673	9	1	0.908835905	FALSE	C0010673	0		0
3.246376812		0.001053659		0.308035714	3	3	Hyperandrogenism	5	FALSE	C0206081	C0206081	7	3	0.927536232	FALSE	C0206081	330		0.375
3.014492754		2.43E-04		0.331730769	2	2	Endometrial Diseases	6	FALSE	C1720816	C1720816	26.5	2	0.935016363	FALSE	C1720816	190		0.728571429
3		0.001211374		0.333333333	3	3	Disorder of endocrine ovary	6	FALSE	C0154208	C0154208	16.66666667	3	0.935483871	FALSE	C0154208	730		0.460784314
2.855072464		0.003519115		0.350253807	6	6	Endometriosis of ovary	4	FALSE	C0156344	C0156344	12	6	0.940158953	FALSE	C0156344	2208		0.282051282
3.173913043		0		0.315068493	1	1	Idiopathic premature ovarian failure	6	FALSE	C4303510	C4303510	28	1	0.929873773	FALSE	C4303510	0		0
3.173913043		0		0.315068493	1	1	Carcinoma Endometrioid	6	FALSE	C0206687	C0206687	28	1	0.929873773	FALSE	C0206687	0		0
3.014492754		2.43E-04		0.331730769	2	2	Female infertility	6	FALSE	C0021361	C0021361	26.5	2	0.935016363	FALSE	C0021361	190		0.728571429
3.173913043		0		0.315068493	1	1	ESTROGEN RESISTANCE	6	FALSE	C3809250	C3809250	28	1	0.929873773	FALSE	C3809250	0		0
3.724637681		0		0.26848249	1	1	Endometrial sarcoma	6	FALSE	C2959547	C2959547	8	1	0.912108462	FALSE	C2959547	0		0
3.724637681		0		0.26848249	1	1	Benign Ovarian Neoplasm	6	FALSE	C0004997	C0004997	8	1	0.912108462	FALSE	C0004997	0		0
3.130434783		7.17E-04		0.319444444	2	2	Postmenopausal endometrium	6	FALSE	C2112532	C2112532	16.5	2	0.931276297	FALSE	C2112532	422		0.574074074
4		0		0.25	1	1	Premature Ovarian Failure 1	6	FALSE	C4552079	C4552079	5	1	0.903225806	FALSE	C4552079	0		0
3.47826087		0		0.2875	1	1	Malignant neoplasm of ovary	6	FALSE	C1140680	C1140680	9	1	0.920056101	FALSE	C1140680	0		0
3.217391304		0		0.310810811	1	1	Postmenopausal atrophic vaginitis	6	FALSE	C0156409	C0156409	24	1	0.928471248	FALSE	C0156409	0		0
3.188405797		6.06E-04		0.313636364	2	2	Anovulation	6	FALSE	C0003128	C0003128	14	2	0.929406265	FALSE	C0003128	270		0.541666667
2.695652174		0.0106547		0.370967742	8	8	Endometrial Hyperplasia	4	FALSE	C0014173	C0014173	14.125	8	0.945301543	FALSE	C0014173	5148		0.2734375
2.782608696		0.008162524		0.359375	7	7	Ovarian Hyperstimulation Syndrome	4	FALSE	C0085083	C0085083	12.71428571	7	0.942496494	FALSE	C0085083	4606		0.272425249
3.014492754		3.67E-04		0.331730769	2	2	Female sterility	6	FALSE	C0917730	C0917730	24.5	2	0.935016363	FALSE	C0917730	226		0.671428571
2.913043478		9.78E-04		0.343283582	3	3	Subfertility Female	6	FALSE	C0341869	C0341869	25.66666667	3	0.93828892	FALSE	C0341869	660		0.601626016
3.217391304		0		0.310810811	1	1	Ovarian Diseases	6	FALSE	C0029928	C0029928	24	1	0.928471248	FALSE	C0029928	0		0
3.217391304		0		0.310810811	1	1	AROMATASE EXCESS SYNDROME	6	FALSE	C1970109	C1970109	24	1	0.928471248	FALSE	C1970109	0		0
3		3.68E-04		0.333333333	2	2	Aromatase deficiency	6	FALSE	C1960539	C1960539	26	2	0.935483871	FALSE	C1960539	244		0.694444444
3		0.003188847		0.333333333	3	3	Endometriosis of uterus	4	FALSE	C0341858	C0341858	14	3	0.935483871	FALSE	C0341858	1126		0.40625
3.304347826		0		0.302631579	1	1	Ovarian Cystadenoma	6	FALSE	C0346169	C0346169	18	1	0.925666199	FALSE	C0346169	0		0
2.536231884		0.031036493		0.394285714	12	12	Premature Menopause	4	FALSE	C0025322	C0025322	13.41666667	12	0.950444133	FALSE	C0025322	16012		0.225757576
3.115942029		1.86E-04		0.320930233	2	2	Menopausal syndrome	6	FALSE	C0025319	C0025319	21	2	0.931743806	FALSE	C0025319	116		0.689655172
2.797101449		0.002627688		0.357512953	5	5	Endometrioma	4	FALSE	C0269102	C0269102	18.4	5	0.942028986	FALSE	C0269102	1810		0.395454545
2.550724638		0.0267934		0.392045455	11	11	Endometrial Neoplasms	4	FALSE	C0014170	C0014170	14	11	0.949976625	FALSE	C0014170	11406		0.236363636
2.942028986		7.49E-04		0.339901478	3	3	Enlarged polycystic ovaries	6	FALSE	C4024641	C4024641	23.33333333	3	0.937353904	FALSE	C4024641	522		0.572649573
2.565217391		0.035823331		0.389830508	15	15	Endometrial Carcinoma	4	FALSE	C0476089	C0476089	9.333333333	15	0.949509116	FALSE	C0476089	16886		0.166666667
2.31884058		0.093737277		0.43125	22	22	Endometriosis	4	FALSE	C0014175	C0014175	9.5	22	0.957456755	FALSE	C0014175	37848		0.141666667
3.144927536		2.91E-04		0.31797235	2	2	Ovarian failure	6	FALSE	C0747102	C0747102	15.5	2	0.930808789	FALSE	C0747102	146		0.557692308
2.84057971		0.00406009		0.352040816	6	6	Ovarian Cysts	6	FALSE	C0029927	C0029927	16	6	0.940626461	FALSE	C0029927	2388		0.348837209
2.304347826		0.096207452		0.433962264	31	31	Carcinoma Ovarian Epithelial	4	FALSE	C4721610	C4721610	6.967741935	31	0.957924264	FALSE	C4721610	39906		0.114764268
3.608695652		0		0.277108434	1	1	Endometrial adenocarcinoma	6	FALSE	C1153706	C1153706	7	1	0.915848527	FALSE	C1153706	0		0
2.47826087		0.033793114		0.403508772	14	14	Ovarian Failure Premature	4	FALSE	C0085215	C0085215	12.78571429	14	0.952314165	FALSE	C0085215	18592		0.206766917
2.144927536		0.149389816		0.466216216	31	31	Polycystic Ovary Syndrome	4	FALSE	C0032460	C0032460	8.516129032	31	0.963066854	FALSE	C0032460	55622		0.119303635
3.608695652		0		0.277108434	1	1	Pregnancy associated hypertension	6	FALSE	C0852036	C0852036	7	1	0.915848527	FALSE	C0852036	0		0
4.753623188		0		0.210365854	1	1	Thyrotoxicosis	6	FALSE	C0040156	C0040156	2	1	0.878915381	FALSE	C0040156	0		0
2.362318841		0.053559549		0.423312883	21	21	Epithelial ovarian cancer	4	FALSE	C0677886	C0677886	10.47619048	21	0.956054231	FALSE	C0677886	25620		0.163382594
3.84057971		0		0.260377358	1	1	Serous cystadenocarcinoma ovary	6	FALSE	C0279663	C0279663	4	1	0.908368396	FALSE	C0279663	0		0
2.405797101		0.056992147		0.415662651	20	20	Ovarian Carcinoma	4	FALSE	C0029925	C0029925	9.25	20	0.954651706	FALSE	C0029925	25200		0.147321429
2.304347826		0.090847535		0.433962264	28	28	ovarian neoplasm	4	FALSE	C0919267	C0919267	7.928571429	28	0.957924264	FALSE	C0919267	38128		0.125974026
