# Supplementary material for: Exploring the molecular mechanism of Dioscorea alata L. for the treatment of menstrual disorders using network pharmacology and molecular docking
Source: Heliyon. 2025 Feb 8;11(4):e42582. doi: 10.1016/j.heliyon.2025.e42582 (PMC11870275; doi:10.1016/j.heliyon.2025.e42582)
Supplement: Multimedia component 4 [file mmc4.csv]

Supp. Table 3.1. Network pharmacology parameters of core targets in PPI network
Gene	node_name	MCC	DMNC	MNC	Degree	EPC	BottleNeck	EcCentricity	2	Radiality	Betweenness	Stress	ClusteringCoefficient
ESR1	9606.ENSP00000405330	9.22E+13	0.65178	60	60	13.768	7	0.5	62.5	2.98462	386.08676	2324	0.38814
AKT1	9606.ENSP00000451828	9.22E+13	0.70081	57	57	12.983	4	0.5	61	2.93846	266.59638	2036	0.42419
TNF	9606.ENSP00000398698	9.22E+13	0.71155	56	56	13.45	9	0.5	60.5	2.92308	238.57938	1936	0.43312
PPARG	9606.ENSP00000287820	9.22E+13	0.74271	53	53	13.041	4	0.5	59	2.87692	200.91293	1610	0.46009
EGFR	9606.ENSP00000275493	9.22E+13	0.74503	50	50	12.259	2	0.5	57.5	2.83077	163.1632	1388	0.4702
STAT3	9606.ENSP00000264657	9.22E+13	0.75408	50	50	12.203	1	0.5	57.5	2.83077	159.02159	1372	0.47592
PPARA	9606.ENSP00000385523	9.22E+13	0.81825	46	46	12.296	1	0.5	55.5	2.76923	110.69282	1078	0.53043
CYP3A4	9606.ENSP00000498939	6.70E+13	0.76513	44	44	11.785	4	0.5	54.5	2.73846	130.39562	1068	0.50317
CYP19A1	9606.ENSP00000379683	9.22E+13	0.88854	36	36	11.135	2	0.33333	50.33333	2.6	47.42573	514	0.62381
ABCB1	9606.ENSP00000478255	9.22E+13	0.8908	36	36	11.108	1	0.33333	50.33333	2.6	48.68143	480	0.6254
IL2	9606.ENSP00000226730	9.22E+13	0.92689	34	34	10.329	4	0.5	49.5	2.58462	35.26524	414	0.6631
MDM2	9606.ENSP00000258149	9.22E+13	0.92272	33	33	10.34	1	0.33333	48.83333	2.55385	30.15782	352	0.66667
PGR	9606.ENSP00000325120	9.22E+13	0.88112	32	32	9.648	5	0.33333	48.33333	2.53846	38.86366	376	0.64315
MMP2	9606.ENSP00000219070	9.22E+13	0.92255	32	32	10.399	2	0.5	48.5	2.55385	29.68531	356	0.67339
MAPK14	9606.ENSP00000229795	9.22E+13	0.90874	32	32	10.059	1	0.33333	48.33333	2.53846	32.60473	364	0.66331
ESR2	9606.ENSP00000343925	9.22E+13	0.82864	32	32	10.118	3	0.33333	48.33333	2.53846	53.46386	436	0.60484
PTGS1	9606.ENSP00000354612	4.45E+13	0.80654	32	32	9.848	3	0.33333	48.33333	2.53846	60.33324	468	0.58871
MAPK1	9606.ENSP00000215832	9.22E+13	0.90375	31	31	10	2	0.5	48	2.53846	40.9187	376	0.66667
CYP1B1	9606.ENSP00000478561	7.97E+12	0.89209	31	31	9.618	1	0.33333	47.83333	2.52308	33.92333	378	0.65806
NR1H4	9606.ENSP00000447149	1.26E+10	0.75507	31	31	9.975	1	0.33333	47.83333	2.52308	51.48364	436	0.55699
KDR	9606.ENSP00000263923	9.22E+13	0.9329	31	31	9.784	1	0.5	48	2.53846	28.71355	324	0.68817
HDAC1	9606.ENSP00000362649	9.22E+13	0.86616	30	30	9.905	1	0.33333	47.33333	2.50769	31.724	330	0.64598
ABCG2	9606.ENSP00000498246	9.22E+13	0.96172	30	30	10.161	1	0.33333	47.33333	2.50769	19.2515	246	0.71724
PPARD	9606.ENSP00000310928	1.91E+08	0.76444	30	30	9.676	1	0.5	47.5	2.52308	40.57338	420	0.57011
DPP4	9606.ENSP00000353731	1.35E+10	0.8554	27	27	9.169	1	0.5	46	2.47692	22.75898	258	0.66097
CYP2C19	9606.ENSP00000360372	8.37E+09	0.82952	26	26	8.685	1	0.33333	45.33333	2.44615	25.70617	248	0.64923
HSD11B1	9606.ENSP00000355995	6.45E+07	0.73517	26	26	8.727	1	0.5	45.5	2.46154	36.27955	332	0.57538
ALOX5	9606.ENSP00000363512	5.12E+10	0.90353	25	25	8.565	1	0.5	45	2.44615	20.84525	242	0.71667
PMK	9606.ENSP00000320171	1.40E+12	0.84049	25	25	8.762	1	0.33333	44.83333	2.43077	19.43301	200	0.66667
XDH	9606.ENSP00000368727	2.65E+10	0.96845	24	24	8.504	1	0.5	44.5	2.43077	9.40324	140	0.77899
AKR1B1	9606.ENSP00000285930	2.72E+08	0.80179	24	24	8.521	1	0.5	44.5	2.43077	19.64982	216	0.64493
NR1I2	9606.ENSP00000336528	9.96E+10	0.79278	24	24	8.515	2	0.33333	44.33333	2.41538	25.45343	236	0.63768
ALDH2	9606.ENSP00000261733	1.40E+09	0.82431	24	24	8.385	1	0.33333	44.33333	2.41538	16.35555	192	0.66304
AGTR1	9606.ENSP00000398832	5.75E+08	0.78447	23	24	8.518	2	0.5	44.5	2.43077	154.87128	1102	0.58696
PTPN1	9606.ENSP00000360683	2.03E+10	0.9505	22	22	8.476	1	0.33333	43.33333	2.38462	7.20765	98	0.78788
ALK	9606.ENSP00000373700	4.50E+11	0.99228	22	22	8.72	1	0.33333	43.33333	2.38462	6.5954	82	0.82251
NO4	9606.ENSP00000263317	9.56E+08	0.93829	21	21	7.935	1	0.5	43	2.38462	6.52682	98	0.79048
ESRRA	9606.ENSP00000384851	1.59E+07	0.85945	18	18	7.037	1	0.33333	41.33333	2.32308	6.31133	72	0.76471
KDM1A	9606.ENSP00000383042	4.13E+07	0.81538	18	18	7.113	1	0.33333	41.33333	2.32308	7.6863	84	0.72549
HSD17B1	9606.ENSP00000225929	1028400	0.74192	18	18	6.836	1	0.33333	41.33333	2.32308	11.00606	116	0.66013
ALOX15	9606.ENSP00000293761	9636600	0.82573	17	17	6.844	1	0.33333	40.83333	2.30769	8.50714	102	0.75
SHBG	9606.ENSP00000369816	5.19E+07	0.84192	17	17	7.037	1	0.33333	40.83333	2.30769	6.4251	74	0.76471
FABP4	9606.ENSP00000256104	1.60E+07	0.85811	17	17	6.789	1	0.33333	40.83333	2.30769	5.61709	60	0.77941
DRD2	9606.ENSP00000354859	5168400	0.78525	17	17	6.641	1	0.5	41	2.32308	9.48952	92	0.71324
FLT3	9606.ENSP00000241453	2.04E+08	0.8743	17	17	6.653	1	0.33333	40.83333	2.30769	5.38749	56	0.79412
CYP51A1	9606.ENSP00000003100	1.13E+07	0.79335	17	17	6.673	1	0.33333	40.66667	2.29231	7.01237	76	0.72059
NR1H3	9606.ENSP00000477707	3922560	0.7987	16	16	6.488	1	0.33333	40.33333	2.29231	6.17843	66	0.74167
PTGES	9606.ENSP00000342385	1.89E+07	0.88131	15	15	6.182	1	0.33333	39.83333	2.27692	3.11752	34	0.8381
CYP26A1	9606.ENSP00000224356	7621446	0.7411	15	15	6.291	1	0.33333	39.66667	2.26154	6.34327	62	0.70476
PIK3CG	9606.ENSP00000419260	6.27E+09	0.97144	15	15	6.506	1	0.33333	39.83333	2.27692	1.10444	16	0.92381
WNT3A	9606.ENSP00000284523	7625526	0.78828	14	14	6.181	1	0.33333	39.33333	2.26154	4.31274	46	0.76923
CA9	9606.ENSP00000367608	1.92E+09	1.00224	14	14	6.643	1	0.33333	39.33333	2.26154	0.21637	4	0.97802
FABP5	9606.ENSP00000297258	1.16E+07	0.86711	14	14	6.046	1	0.33333	39.33333	2.26154	2.58341	32	0.84615
KCNH2	9606.ENSP00000262186	22332	0.64188	14	14	5.137	1	0.33333	39.33333	2.26154	10.36099	68	0.62637
OXTR	9606.ENSP00000324270	51846	0.6642	13	13	5.472	1	0.5	39	2.26154	9.39115	66	0.66667
NR1H2	9606.ENSP00000499121	211680	0.84883	12	12	5.61	1	0.33333	38.33333	2.23077	1.07498	16	0.87879
MIF	9606.ENSP00000215754	1088640	0.88234	11	11	5.511	1	0.33333	37.83333	2.21538	0.35376	6	0.94545
STS	9606.ENSP00000217961	367920	0.83801	10	10	4.432	1	0.33333	37	2.16923	0.41058	6	0.93333
RPS6KA3	9606.ENSP00000368884	81360	0.7981	10	10	4.826	1	0.33333	37.33333	2.2	0.60219	10	0.88889
HTR2C	9606.ENSP00000276198	966	0.59666	9	9	3.751	1	0.5	37	2.2	4.46039	30	0.69444
PSEN1	9606.ENSP00000326366	40320	0.8164	8	8	4.331	1	0.33333	36	2.13846	0	0	1
AHR	9606.ENSP00000242057	840	0.69516	7	7	4.029	1	0.33333	35.5	2.12308	0.21111	4	0.90476
ADRA2A	9606.ENSP00000280155	24	0.42794	6	6	3.235	1	0.33333	35.33333	2.13846	1.70238	12	0.6
LTB4R2	9606.ENSP00000445772	144	0.61814	6	6	3.251	1	0.33333	34.83333	2.09231	0.52991	8	0.86667
PPP5C	9606.ENSP00000012443	120	0.64826	5	5	3.402	1	0.33333	34.83333	2.12308	0	0	1
CHRM5	9606.ENSP00000372750	1	0	1	1	1.377	1	0.33333	26.16667	1.44615	0	0	0
