# Supplementary material for: Exploring the molecular mechanism of Dioscorea alata L. for the treatment of menstrual disorders using network pharmacology and molecular docking
Source: Heliyon. 2025 Feb 8;11(4):e42582. doi: 10.1016/j.heliyon.2025.e42582 (PMC11870275; doi:10.1016/j.heliyon.2025.e42582)
Supplement: Multimedia component 5 [file mmc5.xlsx]

## Sheet: Sheet 1
ID	Description	geneID	GeneRatio	BgRatio	pvalue	p.adjust	qvalue		Count
GO:0030522	intracellular receptor signaling pathway	AHR / ALOX15 / CYP26A1 / ESR1 / ESR2 / FABP5 / HDAC1 / NR1H2 / NR1H3 / NR1H4 / NR1I2 / PGR / PPARA / PPARD / PPARG / PPP5C / STAT3	17/66	265/18866	2.62203e-17	8.06273e-14	4.00756e-14		17
GO:0050727	regulation of inflammatory response	AGTR1 / ALOX15 / ALOX5 / CNR2 / CYP19A1 / EGFR / ESR1 / FABP4 / IL2 / MAPK14 / NR1H3 / NR1H4 / PIK3CG / PPARA / PPARD / PPARG / STAT3 / TNF	18/66	425/18866	3.96821e-15	6.10112e-12	3.03254e-12		18
GO:0008202	steroid metabolic process	AGTR1 / AKR1B1 / CYP19A1 / CYP1B1 / CYP26A1 / CYP2C19 / CYP3A4 / CYP51A1 / ESR1 / HSD11B1 / HSD17B1 / NR1H4 / NR1I2 / PPARD / STS / TNF	16/66	332/18866	2.27782e-14	2.33476e-11	1.16049e-11		16
GO:0006631	fatty acid metabolic process	AKT1 / ALOX15 / ALOX5 / CYP1B1 / CYP2C19 / CYP3A4 / FABP5 / MAPK14 / MIF / NR1H2 / NR1H3 / PPARA / PPARD / PPARG / PTGES / PTGS1	16/66	396/18866	3.45203e-13	2.65374e-10	1.31904e-10		16
GO:0019216	regulation of lipid metabolic process	ADRA2A / AGTR1 / AKT1 / CHRM5 / CYP51A1 / FABP5 / FLT3 / HTR2C / NR1H2 / NR1H3 / NR1H4 / PIK3CG / PPARA / PPARD / PPARG / TNF	16/66	431/18866	1.25582e-12	7.72332e-10	3.83886e-10		16
GO:0045834	positive regulation of lipid metabolic process	AGTR1 / AKT1 / FLT3 / HTR2C / NR1H2 / NR1H3 / NR1H4 / PPARA / PPARD / PPARG / TNF	11/66	153/18866	5.08329e-12	2.60519e-09	1.2949e-09		11
GO:0016042	lipid catabolic process	ADRA2A / AKT1 / CYP19A1 / CYP1B1 / CYP26A1 / CYP3A4 / FABP4 / FABP5 / HSD11B1 / PIK3CG / PPARA / PPARD / STS / TNF	14/66	343/18866	1.09178e-11	4.71478e-09	2.34347e-09		14
GO:0048545	response to steroid hormone	EGFR / ESR1 / ESR2 / ESRRA / FLT3 / HDAC1 / MDM2 / NR1H3 / OXTR / PGR / PPARA / PPARD / PPP5C / TNF	14/66	346/18866	1.22661e-11	4.71478e-09	2.34347e-09		14
GO:0032102	negative regulation of response to external stimulus	ALOX5 / CNR2 / CYP19A1 / DPP4 / DRD2 / IL2 / MIF / NR1H2 / NR1H3 / NR1H4 / PPARA / PPARD / PPARG / TNF / WNT3A	15/66	433/18866	1.87027e-11	6.39009e-09	3.17618e-09		15
GO:0010876	lipid localization	ABCB1 / AGTR1 / AKT1 / CYP19A1 / DRD2 / FABP4 / FABP5 / MIF / NR1H2 / NR1H3 / NR1H4 / PPARA / PPARD / PPARG / TNF	15/66	440/18866	2.34552e-11	7.21248e-09	3.58494e-09		15
GO:0050673	epithelial cell proliferation	AGTR1 / AKT1 / ALOX5 / EGFR / ESR1 / KDR / MAPK1 / PGR / PPARD / PPARG / PSEN1 / STAT3 / TNF / WNT3A / XDH	15/66	453/18866	3.53491e-11	9.88168e-09	4.91167e-09		15
GO:0002791	regulation of peptide secretion	ADRA2A / ALOX5 / CYP51A1 / DPP4 / DRD2 / EGFR / HTR2C / IL2 / MIF / NR1H2 / NR1H3 / NR1H4 / PPARD / TNF	14/66	381/18866	4.42232e-11	1.13322e-08	5.63264e-09		14
GO:0006367	transcription initiation from RNA polymerase II promoter	ESR1 / ESR2 / ESRRA / NR1H2 / NR1H3 / NR1H4 / NR1I2 / PGR / PPARA / PPARD / PPARG	11/66	189/18866	5.0651e-11	1.19809e-08	5.95508e-09		11
GO:0006869	lipid transport	ABCB1 / AGTR1 / AKT1 / CYP19A1 / DRD2 / FABP4 / FABP5 / MIF / NR1H2 / NR1H3 / NR1H4 / PPARA / PPARD / PPARG	14/66	393/18866	6.66524e-11	1.46397e-08	7.27663e-09		14
GO:0010888	negative regulation of lipid storage	NR1H2 / NR1H3 / PPARA / PPARD / PPARG / TNF	6/66	22/18866	1.03707e-10	2.019e-08	1.00354e-08		6
GO:0043406	positive regulation of MAP kinase activity	ADRA2A / ALK / EGFR / FLT3 / MAPK1 / MAPK14 / MIF / NOX4 / PIK3CG / PSEN1 / PTPN1 / TNF	12/66	264/18866	1.10589e-10	2.019e-08	1.00354e-08		12
GO:0010887	negative regulation of cholesterol storage	NR1H2 / NR1H3 / PPARA / PPARD / PPARG	5/66	10/18866	1.1162e-10	2.019e-08	1.00354e-08		5
GO:0062013	positive regulation of small molecule metabolic process	AKT1 / NR1H2 / NR1H3 / NR1H4 / PPARA / PPARD / PPARG / PSEN1 / STAT3 / TNF	10/66	154/18866	1.39542e-10	2.38385e-08	1.18489e-08		10
GO:0071902	positive regulation of protein serine/threonine kinase activity	ADRA2A / AKT1 / ALK / EGFR / FLT3 / MAPK1 / MAPK14 / MIF / NOX4 / PIK3CG / PSEN1 / PTPN1 / TNF	13/66	345/18866	1.7449e-10	2.82399e-08	1.40366e-08		13
GO:0050708	regulation of protein secretion	ADRA2A / ALOX5 / CYP51A1 / DPP4 / DRD2 / EGFR / IL2 / MIF / NR1H2 / NR1H3 / NR1H4 / PPARD / TNF	13/66	352/18866	2.23428e-10	3.4352e-08	1.70746e-08		13
GO:1905952	regulation of lipid localization	AGTR1 / AKT1 / CYP19A1 / MIF / NR1H2 / NR1H3 / PPARA / PPARD / PPARG / TNF	10/66	171/18866	3.9134e-10	5.73034e-08	2.84825e-08		10
GO:0015718	monocarboxylic acid transport	ABCG2 / AKT1 / DRD2 / FABP4 / FABP5 / MIF / NR1H4 / PPARA / PPARD / PPARG	10/66	174/18866	4.64082e-10	6.28118e-08	3.12204e-08		10
GO:0018108	peptidyl-tyrosine phosphorylation	ADRA2A / ALK / EGFR / FLT3 / IL2 / KDR / MIF / NOX4 / PSEN1 / PTPN1 / STAT3 / TNF / WNT3A	13/66	374/18866	4.69812e-10	6.28118e-08	3.12204e-08		13
GO:0018212	peptidyl-tyrosine modification	ADRA2A / ALK / EGFR / FLT3 / IL2 / KDR / MIF / NOX4 / PSEN1 / PTPN1 / STAT3 / TNF / WNT3A	13/66	377/18866	5.17986e-10	6.6367e-08	3.29876e-08		13
GO:0033002	muscle cell proliferation	AKR1B1 / AKT1 / EGFR / MAPK1 / MAPK14 / MDM2 / MMP2 / PPARD / PPARG / STAT3 / TNF	11/66	244/18866	7.76094e-10	9.54596e-08	4.74479e-08		11
GO:0072330	monocarboxylic acid biosynthetic process	ALOX15 / ALOX5 / CYP3A4 / FABP5 / MIF / NR1H2 / NR1H3 / NR1H4 / PKM / PTGES / PTGS1	11/66	246/18866	8.46039e-10	1.0006e-07	4.97347e-08		11
GO:0006352	DNA-templated transcription, initiation	ESR1 / ESR2 / ESRRA / NR1H2 / NR1H3 / NR1H4 / NR1I2 / PGR / PPARA / PPARD / PPARG	11/66	249/18866	9.61586e-10	1.06774e-07	5.30719e-08		11
GO:0042493	response to drug	ABCB1 / CA9 / CYP2C19 / CYP3A4 / DRD2 / EGFR / HTR2C / KCNH2 / MDM2 / NR1I2 / OXTR / PPARG / STAT3	13/66	397/18866	9.72254e-10	1.06774e-07	5.30719e-08		13
GO:0050730	regulation of peptidyl-tyrosine phosphorylation	ADRA2A / EGFR / FLT3 / IL2 / MIF / NOX4 / PSEN1 / PTPN1 / STAT3 / TNF / WNT3A	11/66	263/18866	1.71066e-09	1.81389e-07	9.01588e-08		11
GO:2000377	regulation of reactive oxygen species metabolic process	AGTR1 / AKT1 / ALOX5 / CYP1B1 / EGFR / MAPK14 / NOX4 / STAT3 / TNF / XDH	10/66	200/18866	1.80243e-09	1.84749e-07	9.18289e-08		10
GO:0046883	regulation of hormone secretion	ADRA2A / AGTR1 / ALOX5 / CYP19A1 / DPP4 / DRD2 / EGFR / HTR2C / NR1H4 / PPARD / TNF	11/66	267/18866	2.0044e-09	1.98824e-07	9.8825e-08		11
GO:0043405	regulation of MAP kinase activity	ADRA2A / ALK / EGFR / FLT3 / MAPK1 / MAPK14 / MIF / NOX4 / PIK3CG / PSEN1 / PTPN1 / TNF	12/66	342/18866	2.12651e-09	2.0198e-07	1.00394e-07		12
GO:0031348	negative regulation of defense response	ALOX5 / CNR2 / CYP19A1 / DRD2 / IL2 / NR1H2 / NR1H3 / NR1H4 / PPARA / PPARD / PPARG	11/66	269/18866	2.16759e-09	2.0198e-07	1.00394e-07		11
GO:0015908	fatty acid transport	AKT1 / DRD2 / FABP4 / FABP5 / MIF / PPARA / PPARD / PPARG	8/66	101/18866	2.26375e-09	2.04736e-07	1.01764e-07		8
GO:0030258	lipid modification	AGTR1 / AKT1 / ALOX15 / ALOX5 / CHRM5 / CYP3A4 / MAPK14 / PIK3CG / PPARA / PPARD / PPARG	11/66	271/18866	2.34257e-09	2.04942e-07	1.01866e-07		11
GO:0071383	cellular response to steroid hormone stimulus	EGFR / ESR1 / ESR2 / ESRRA / FLT3 / HDAC1 / PGR / PPARA / PPARD / PPP5C	10/66	206/18866	2.39933e-09	2.04942e-07	1.01866e-07		10
GO:1905953	negative regulation of lipid localization	AKT1 / NR1H2 / NR1H3 / PPARA / PPARD / PPARG / TNF	7/66	65/18866	2.74315e-09	2.27978e-07	1.13316e-07		7
GO:0051222	positive regulation of protein transport	DRD2 / EGFR / IL2 / MAPK1 / MAPK14 / MDM2 / MIF / NR1H2 / NR1H4 / PPARD / PSEN1 / TNF	12/66	354/18866	3.13582e-09	2.53754e-07	1.26128e-07		12
GO:0048732	gland development	AKT1 / CYP19A1 / DRD2 / EGFR / ESR1 / MAPK1 / OXTR / PGR / PKM / PSEN1 / TNF / WNT3A / XDH	13/66	443/18866	3.65445e-09	2.84058e-07	1.4119e-07		13
GO:0010885	regulation of cholesterol storage	NR1H2 / NR1H3 / PPARA / PPARD / PPARG	5/66	18/18866	3.71404e-09	2.84058e-07	1.4119e-07		5
GO:0062197	cellular response to chemical stress	AKR1B1 / AKT1 / ALOX5 / CYP1B1 / EGFR / MAPK1 / MDM2 / MMP2 / NOX4 / PPARG / PPP5C / TNF	12/66	360/18866	3.78743e-09	2.84058e-07	1.4119e-07		12
GO:0051090	regulation of DNA-binding transcription factor activity	AKT1 / ALK / CYP1B1 / ESR1 / ESR2 / KDM1A / MAPK1 / MAPK14 / NR1H4 / PPARG / STAT3 / TNF / WNT3A	13/66	455/18866	5.03437e-09	3.68198e-07	1.83012e-07		13
GO:1904951	positive regulation of establishment of protein localization	DRD2 / EGFR / IL2 / MAPK1 / MAPK14 / MDM2 / MIF / NR1H2 / NR1H4 / PPARD / PSEN1 / TNF	12/66	370/18866	5.14879e-09	3.68198e-07	1.83012e-07		12
GO:0009306	protein secretion	ADRA2A / ALOX5 / CYP51A1 / DPP4 / DRD2 / EGFR / IL2 / MIF / NR1H2 / NR1H3 / NR1H4 / PPARD / TNF	13/66	462/18866	6.04255e-09	4.22292e-07	2.09899e-07		13
GO:0035592	establishment of protein localization to extracellular region	ADRA2A / ALOX5 / CYP51A1 / DPP4 / DRD2 / EGFR / IL2 / MIF / NR1H2 / NR1H3 / NR1H4 / PPARD / TNF	13/66	463/18866	6.20063e-09	4.23709e-07	2.10604e-07		13
GO:0010878	cholesterol storage	NR1H2 / NR1H3 / PPARA / PPARD / PPARG	5/66	20/18866	6.68447e-09	4.46843e-07	2.22102e-07		5
GO:0071692	protein localization to extracellular region	ADRA2A / ALOX5 / CYP51A1 / DPP4 / DRD2 / EGFR / IL2 / MIF / NR1H2 / NR1H3 / NR1H4 / PPARD / TNF	13/66	470/18866	7.41636e-09	4.85219e-07	2.41177e-07		13
GO:0033559	unsaturated fatty acid metabolic process	ALOX15 / ALOX5 / CYP1B1 / CYP2C19 / FABP5 / MIF / PTGES / PTGS1	8/66	118/18866	7.821e-09	5.01033e-07	2.49037e-07		8
GO:0006633	fatty acid biosynthetic process	ALOX15 / ALOX5 / CYP3A4 / FABP5 / MIF / NR1H2 / NR1H3 / PTGES / PTGS1	9/66	173/18866	8.79548e-09	5.51961e-07	2.74351e-07		9
GO:0001659	temperature homeostasis	DRD2 / FABP4 / FABP5 / KDM1A / NR1H2 / NR1H3 / OXTR / STAT3 / TNF	9/66	174/18866	9.24992e-09	5.6887e-07	2.82755e-07		9
GO:0006690	icosanoid metabolic process	ALOX15 / ALOX5 / CYP1B1 / CYP2C19 / FABP5 / MIF / PTGES / PTGS1	8/66	122/18866	1.01824e-08	6.13937e-07	3.05156e-07		8
GO:0050678	regulation of epithelial cell proliferation	AGTR1 / AKT1 / ALOX5 / EGFR / KDR / PGR / PPARD / PPARG / STAT3 / TNF / WNT3A / XDH	12/66	395/18866	1.06749e-08	6.25195e-07	3.10752e-07		12
GO:0046879	hormone secretion	ADRA2A / AGTR1 / ALOX5 / CYP19A1 / DPP4 / DRD2 / EGFR / HTR2C / NR1H4 / PPARD / TNF	11/66	314/18866	1.08446e-08	6.25195e-07	3.10752e-07		11
GO:0070482	response to oxygen levels	AKT1 / CA9 / DPP4 / DRD2 / MDM2 / MMP2 / NOX4 / OXTR / PKM / PPARA / PPARD / PPARG	12/66	396/18866	1.0979e-08	6.25195e-07	3.10752e-07		12
GO:0009914	hormone transport	ADRA2A / AGTR1 / ALOX5 / CYP19A1 / DPP4 / DRD2 / EGFR / HTR2C / NR1H4 / PPARD / TNF	11/66	323/18866	1.45153e-08	8.11535e-07	4.03371e-07		11
GO:0070371	ERK1 and ERK2 cascade	ALOX15 / DRD2 / EGFR / HTR2C / KDR / MAPK1 / MIF / NOX4 / OXTR / PTPN1 / TNF	11/66	325/18866	1.54679e-08	8.49355e-07	4.2217e-07		11
GO:0003018	vascular process in circulatory system	ABCB1 / ABCG2 / ADRA2A / AGTR1 / AKT1 / EGFR / FABP5 / OXTR / PPARD	9/66	190/18866	1.98973e-08	1.07341e-06	5.33536e-07		9
GO:0032496	response to lipopolysaccharide	AKT1 / CNR2 / MAPK1 / MAPK14 / MIF / NR1H3 / NR1H4 / PPARD / PTGES / RPS6KA3 / TNF	11/66	334/18866	2.04827e-08	1.08594e-06	5.39763e-07		11
GO:0042180	cellular ketone metabolic process	AKR1B1 / AKT1 / CYP19A1 / FABP5 / NR1H2 / NR1H3 / NR1H4 / PPARA / PPARD / PPARG	10/66	260/18866	2.22669e-08	1.16052e-06	5.76834e-07		10
GO:0050731	positive regulation of peptidyl-tyrosine phosphorylation	ADRA2A / FLT3 / IL2 / MIF / NOX4 / PTPN1 / STAT3 / TNF / WNT3A	9/66	195/18866	2.49208e-08	1.27256e-06	6.32525e-07		9
GO:0007565	female pregnancy	AKR1B1 / AKT1 / ESR1 / MAPK1 / MMP2 / OXTR / PGR / PPARD / STS	9/66	196/18866	2.60489e-08	1.27256e-06	6.32525e-07		9
GO:0050728	negative regulation of inflammatory response	ALOX5 / CNR2 / CYP19A1 / IL2 / NR1H3 / NR1H4 / PPARA / PPARD / PPARG	9/66	196/18866	2.60489e-08	1.27256e-06	6.32525e-07		9
GO:0010883	regulation of lipid storage	NR1H2 / NR1H3 / PPARA / PPARD / PPARG / TNF	6/66	52/18866	2.60721e-08	1.27256e-06	6.32525e-07		6
GO:0043401	steroid hormone mediated signaling pathway	ESR1 / ESR2 / ESRRA / HDAC1 / PGR / PPARA / PPARD / PPP5C	8/66	139/18866	2.84137e-08	1.34542e-06	6.68738e-07		8
GO:0043112	receptor metabolic process	DRD2 / HDAC1 / NR1H3 / PPARA / PPARG / PSEN1 / PTPN1 / TNF / WNT3A	9/66	198/18866	2.84398e-08	1.34542e-06	6.68738e-07		9
GO:0015850	organic hydroxy compound transport	ADRA2A / AGTR1 / CHRM5 / CYP19A1 / DRD2 / NR1H2 / NR1H3 / NR1H4 / OXTR / PPARG	10/66	268/18866	2.96566e-08	1.38173e-06	6.86785e-07		10
GO:0009755	hormone-mediated signaling pathway	ESR1 / ESR2 / ESRRA / HDAC1 / PGR / PPARA / PPARD / PPARG / PPP5C	9/66	200/18866	3.10204e-08	1.4237e-06	7.07645e-07		9
GO:0046942	carboxylic acid transport	ABCG2 / AKT1 / DRD2 / FABP4 / FABP5 / MIF / NR1H4 / PPARA / PPARD / PPARG / PSEN1	11/66	350/18866	3.30735e-08	1.4956e-06	7.43385e-07		11
GO:0030879	mammary gland development	AKT1 / CYP19A1 / ESR1 / MAPK1 / OXTR / PGR / WNT3A / XDH	8/66	142/18866	3.35784e-08	1.49643e-06	7.43796e-07		8
GO:0045598	regulation of fat cell differentiation	AKT1 / ALOX5 / HTR2C / MAPK14 / PPARD / PPARG / TNF / WNT3A	8/66	143/18866	3.54708e-08	1.55818e-06	7.74491e-07		8
GO:0015849	organic acid transport	ABCG2 / AKT1 / DRD2 / FABP4 / FABP5 / MIF / NR1H4 / PPARA / PPARD / PPARG / PSEN1	11/66	353/18866	3.60846e-08	1.56282e-06	7.76796e-07		11
GO:0002237	response to molecule of bacterial origin	AKT1 / CNR2 / MAPK1 / MAPK14 / MIF / NR1H3 / NR1H4 / PPARD / PTGES / RPS6KA3 / TNF	11/66	356/18866	3.93377e-08	1.68005e-06	8.35064e-07		11
GO:0032800	receptor biosynthetic process	HDAC1 / NR1H3 / PPARA / PPARG / TNF	5/66	28/18866	4.14684e-08	1.74679e-06	8.68236e-07		5
GO:0019369	arachidonic acid metabolic process	ALOX15 / ALOX5 / CYP1B1 / CYP2C19 / PTGES / PTGS1	6/66	58/18866	5.09928e-08	2.11896e-06	1.05322e-06		6
GO:0062012	regulation of small molecule metabolic process	AKT1 / CYP51A1 / FABP5 / NR1H2 / NR1H3 / NR1H4 / PPARA / PPARD / PPARG / PSEN1 / STAT3 / TNF	12/66	456/18866	5.1951e-08	2.12999e-06	1.05871e-06		12
GO:0090276	regulation of peptide hormone secretion	ADRA2A / ALOX5 / DPP4 / DRD2 / EGFR / HTR2C / NR1H4 / PPARD / TNF	9/66	213/18866	5.33656e-08	2.14127e-06	1.06431e-06		9
GO:0046394	carboxylic acid biosynthetic process	ALOX15 / ALOX5 / CYP3A4 / FABP5 / MIF / NR1H2 / NR1H3 / NR1H4 / PKM / PTGES / PTGS1	11/66	367/18866	5.36187e-08	2.14127e-06	1.06431e-06		11
GO:0006979	response to oxidative stress	AKT1 / ALOX5 / CYP1B1 / EGFR / MAPK1 / MDM2 / MMP2 / NOX4 / PPP5C / PSEN1 / PTGS1 / TNF	12/66	458/18866	5.44939e-08	2.14555e-06	1.06644e-06		12
GO:0016053	organic acid biosynthetic process	ALOX15 / ALOX5 / CYP3A4 / FABP5 / MIF / NR1H2 / NR1H3 / NR1H4 / PKM / PTGES / PTGS1	11/66	368/18866	5.51215e-08	2.14555e-06	1.06644e-06		11
GO:0006636	unsaturated fatty acid biosynthetic process	ALOX15 / ALOX5 / FABP5 / MIF / PTGES / PTGS1	6/66	59/18866	5.66108e-08	2.14911e-06	1.06821e-06		6
GO:0046456	icosanoid biosynthetic process	ALOX15 / ALOX5 / FABP5 / MIF / PTGES / PTGS1	6/66	59/18866	5.66108e-08	2.14911e-06	1.06821e-06		6
GO:0072593	reactive oxygen species metabolic process	AGTR1 / AKT1 / ALOX5 / CYP1B1 / EGFR / MAPK14 / NOX4 / STAT3 / TNF / XDH	10/66	288/18866	5.83772e-08	2.18915e-06	1.08811e-06		10
GO:0036293	response to decreased oxygen levels	AKT1 / CA9 / DPP4 / DRD2 / MDM2 / MMP2 / NOX4 / OXTR / PKM / PPARA / PPARD	11/66	371/18866	5.98575e-08	2.21761e-06	1.10226e-06		11
GO:0002683	negative regulation of immune system process	AKT1 / ALOX15 / CNR2 / CYP19A1 / DPP4 / DRD2 / IL2 / MIF / NR1H2 / NR1H3 / PPARG / TNF	12/66	463/18866	6.13465e-08	2.22127e-06	1.10408e-06		12
GO:0019217	regulation of fatty acid metabolic process	AKT1 / FABP5 / NR1H2 / NR1H3 / PPARA / PPARD / PPARG	7/66	101/18866	6.14009e-08	2.22127e-06	1.10408e-06		7
GO:0014065	phosphatidylinositol 3-kinase signaling	AKT1 / EGFR / FLT3 / KDR / MAPK1 / PIK3CG / PPARD / TNF	8/66	154/18866	6.31735e-08	2.25882e-06	1.12274e-06		8
GO:0010743	regulation of macrophage derived foam cell differentiation	AGTR1 / NR1H2 / NR1H3 / PPARA / PPARG	5/66	32/18866	8.40573e-08	2.97099e-06	1.47672e-06		5
GO:2000379	positive regulation of reactive oxygen species metabolic process	AGTR1 / AKT1 / EGFR / MAPK14 / NOX4 / TNF / XDH	7/66	106/18866	8.58143e-08	2.99862e-06	1.49046e-06		7
GO:0044706	multi-multicellular organism process	AKR1B1 / AKT1 / ESR1 / MAPK1 / MMP2 / OXTR / PGR / PPARD / STS	9/66	226/18866	8.86571e-08	3.06315e-06	1.52253e-06		9
GO:0060135	maternal process involved in female pregnancy	AKR1B1 / AKT1 / ESR1 / MAPK1 / PGR / PPARD	6/66	64/18866	9.29223e-08	3.17137e-06	1.57632e-06		6
GO:1903522	regulation of blood circulation	ADRA2A / AGTR1 / AKT1 / DRD2 / EGFR / IL2 / KCNH2 / MDM2 / OXTR / PIK3CG	10/66	303/18866	9.38519e-08	3.17137e-06	1.57632e-06		10
GO:0010745	negative regulation of macrophage derived foam cell differentiation	NR1H2 / NR1H3 / PPARA / PPARG	4/66	13/18866	9.53704e-08	3.18765e-06	1.58441e-06		4
GO:0048511	rhythmic process	AHR / DRD2 / EGFR / ESR1 / HDAC1 / NR1H3 / OXTR / PGR / PPARA / PPARG	10/66	305/18866	9.97888e-08	3.29947e-06	1.63999e-06		10
GO:0034599	cellular response to oxidative stress	AKT1 / ALOX5 / CYP1B1 / EGFR / MAPK1 / MDM2 / MMP2 / NOX4 / PPP5C / TNF	10/66	310/18866	1.16103e-07	3.79251e-06	1.88506e-06		10
GO:0034440	lipid oxidation	AKT1 / ALOX15 / ALOX5 / MAPK14 / PPARA / PPARD / PPARG	7/66	111/18866	1.17968e-07	3.79251e-06	1.88506e-06		7
GO:0040013	negative regulation of locomotion	AKT1 / CYP19A1 / CYP1B1 / DPP4 / DRD2 / MIF / PPARD / PPARG / STAT3 / TNF / WNT3A	11/66	397/18866	1.18697e-07	3.79251e-06	1.88506e-06		11
GO:0060326	cell chemotaxis	AGTR1 / ALOX5 / CNR2 / CYP19A1 / DPP4 / KDR / MAPK1 / MAPK14 / MIF / PIK3CG	10/66	311/18866	1.19634e-07	3.79251e-06	1.88506e-06		10
GO:1901653	cellular response to peptide	AGTR1 / AKR1B1 / AKT1 / ESRRA / MDM2 / NR1H4 / PKM / PPARG / PSEN1 / PTPN1 / STAT3	11/66	398/18866	1.2174e-07	3.81992e-06	1.89868e-06		11
GO:0045444	fat cell differentiation	AKT1 / ALOX5 / FABP4 / HTR2C / MAPK14 / PPARD / PPARG / TNF / WNT3A	9/66	235/18866	1.23701e-07	3.84222e-06	1.90977e-06		9
GO:1903532	positive regulation of secretion by cell	CYP19A1 / DRD2 / EGFR / IL2 / MIF / NR1H2 / NR1H4 / OXTR / PPARD / TNF	10/66	313/18866	1.26981e-07	3.89815e-06	1.93757e-06		10
GO:0051271	negative regulation of cellular component movement	AKT1 / CYP19A1 / CYP1B1 / DPP4 / DRD2 / MIF / PPARD / PPARG / STAT3 / TNF / WNT3A	11/66	400/18866	1.28037e-07	3.89815e-06	1.93757e-06		11
GO:0001676	long-chain fatty acid metabolic process	ALOX15 / ALOX5 / CYP1B1 / CYP2C19 / CYP3A4 / PTGES / PTGS1	7/66	113/18866	1.33408e-07	4.02187e-06	1.99906e-06		7
GO:0034614	cellular response to reactive oxygen species	AKT1 / CYP1B1 / EGFR / MAPK1 / MDM2 / MMP2 / PPP5C / TNF	8/66	170/18866	1.35698e-07	4.05117e-06	2.01363e-06		8
GO:0050714	positive regulation of protein secretion	DRD2 / EGFR / IL2 / MIF / NR1H2 / NR1H4 / PPARD / TNF	8/66	172/18866	1.48485e-07	4.39031e-06	2.18219e-06		8
GO:0048660	regulation of smooth muscle cell proliferation	AKR1B1 / AKT1 / EGFR / MDM2 / MMP2 / PPARD / PPARG / TNF	8/66	173/18866	1.55258e-07	4.54685e-06	2.26e-06		8
GO:0048659	smooth muscle cell proliferation	AKR1B1 / AKT1 / EGFR / MDM2 / MMP2 / PPARD / PPARG / TNF	8/66	175/18866	1.69604e-07	4.84042e-06	2.40592e-06		8
GO:1901568	fatty acid derivative metabolic process	ALOX15 / ALOX5 / CYP1B1 / CYP2C19 / FABP5 / MIF / PTGES / PTGS1	8/66	175/18866	1.69604e-07	4.84042e-06	2.40592e-06		8
GO:0009895	negative regulation of catabolic process	ADRA2A / AKT1 / CYP51A1 / EGFR / MAPK14 / PIK3CG / PPARA / PSEN1 / STAT3 / TNF	10/66	323/18866	1.70005e-07	4.84042e-06	2.40592e-06		10
GO:0006805	xenobiotic metabolic process	AHR / CYP1B1 / CYP26A1 / CYP2C19 / CYP3A4 / NR1I2 / PTGS1	7/66	118/18866	1.79642e-07	5.06789e-06	2.51898e-06		7
GO:0010742	macrophage derived foam cell differentiation	AGTR1 / NR1H2 / NR1H3 / PPARA / PPARG	5/66	38/18866	2.06156e-07	5.66008e-06	2.81333e-06		5
GO:0045923	positive regulation of fatty acid metabolic process	NR1H2 / NR1H3 / PPARA / PPARD / PPARG	5/66	38/18866	2.06156e-07	5.66008e-06	2.81333e-06		5
GO:0090077	foam cell differentiation	AGTR1 / NR1H2 / NR1H3 / PPARA / PPARG	5/66	38/18866	2.06156e-07	5.66008e-06	2.81333e-06		5
GO:0009636	response to toxic substance	ABCG2 / AHR / CYP1B1 / DRD2 / KDM1A / MAPK1 / MDM2 / PTGS1 / TNF	9/66	250/18866	2.09163e-07	5.69182e-06	2.8291e-06		9
GO:0032147	activation of protein kinase activity	ADRA2A / AKT1 / ALK / DRD2 / EGFR / MAPK1 / MAPK14 / PSEN1 / PTPN1 / TNF	10/66	331/18866	2.13178e-07	5.70553e-06	2.83592e-06		10
GO:0120254	olefinic compound metabolic process	ALOX15 / ALOX5 / CYP19A1 / CYP1B1 / CYP2C19 / PTGES / PTGS1	7/66	121/18866	2.13377e-07	5.70553e-06	2.83592e-06		7
GO:0071466	cellular response to xenobiotic stimulus	AHR / CYP1B1 / CYP26A1 / CYP2C19 / CYP3A4 / NR1I2 / PTGS1	7/66	123/18866	2.38713e-07	6.32795e-06	3.14529e-06		7
GO:0015909	long-chain fatty acid transport	AKT1 / DRD2 / FABP4 / FABP5 / MIF / PPARG	6/66	75/18866	2.42183e-07	6.36508e-06	3.16374e-06		6
GO:0001936	regulation of endothelial cell proliferation	AGTR1 / AKT1 / ALOX5 / KDR / PPARG / STAT3 / TNF / XDH	8/66	184/18866	2.49142e-07	6.49248e-06	3.22707e-06		8
GO:0006721	terpenoid metabolic process	AKR1B1 / CYP1B1 / CYP26A1 / CYP2C19 / CYP3A4 / EGFR / PPARD	7/66	124/18866	2.52302e-07	6.51957e-06	3.24054e-06		7
GO:0030072	peptide hormone secretion	ADRA2A / ALOX5 / DPP4 / DRD2 / EGFR / HTR2C / NR1H4 / PPARD / TNF	9/66	257/18866	2.64147e-07	6.76876e-06	3.36439e-06		9
GO:0051047	positive regulation of secretion	CYP19A1 / DRD2 / EGFR / IL2 / MIF / NR1H2 / NR1H4 / OXTR / PPARD / TNF	10/66	340/18866	2.7302e-07	6.93831e-06	3.44867e-06		10
GO:0014066	regulation of phosphatidylinositol 3-kinase signaling	EGFR / FLT3 / KDR / MAPK1 / PIK3CG / PPARD / TNF	7/66	127/18866	2.97045e-07	7.48701e-06	3.7214e-06		7
GO:0010565	regulation of cellular ketone metabolic process	AKT1 / FABP5 / NR1H2 / NR1H3 / NR1H4 / PPARA / PPARD / PPARG	8/66	189/18866	3.05801e-07	7.64503e-06	3.79994e-06		8
GO:0048015	phosphatidylinositol-mediated signaling	AKT1 / EGFR / FLT3 / KDR / MAPK1 / PIK3CG / PPARD / TNF	8/66	192/18866	3.44836e-07	8.55138e-06	4.25044e-06		8
GO:0009410	response to xenobiotic stimulus	AHR / CYP1B1 / CYP26A1 / CYP2C19 / CYP3A4 / NR1I2 / PTGS1	7/66	130/18866	3.48292e-07	8.56798e-06	4.25869e-06		7
GO:0030336	negative regulation of cell migration	AKT1 / CYP19A1 / CYP1B1 / DPP4 / DRD2 / MIF / PPARD / PPARG / STAT3 / TNF	10/66	350/18866	3.56387e-07	8.68657e-06	4.31764e-06		10
GO:0002793	positive regulation of peptide secretion	DRD2 / EGFR / IL2 / MIF / NR1H2 / NR1H4 / PPARD / TNF	8/66	193/18866	3.58762e-07	8.68657e-06	4.31764e-06		8
GO:0019915	lipid storage	NR1H2 / NR1H3 / PPARA / PPARD / PPARG / TNF	6/66	81/18866	3.84e-07	9.225e-06	4.58527e-06		6
GO:0043434	response to peptide hormone	AGTR1 / AKT1 / ESRRA / MDM2 / NR1H4 / OXTR / PKM / PPARA / PPARG / PTPN1 / STAT3	11/66	447/18866	3.8828e-07	9.25552e-06	4.60043e-06		11
GO:0051091	positive regulation of DNA-binding transcription factor activity	AKT1 / ALK / ESR1 / ESR2 / KDM1A / PPARG / STAT3 / TNF / WNT3A	9/66	270/18866	4.00185e-07	9.46592e-06	4.70501e-06		9
GO:0048017	inositol lipid-mediated signaling	AKT1 / EGFR / FLT3 / KDR / MAPK1 / PIK3CG / PPARD / TNF	8/66	196/18866	4.03471e-07	9.47079e-06	4.70743e-06		8
GO:0006694	steroid biosynthetic process	AKR1B1 / CYP19A1 / CYP3A4 / CYP51A1 / HSD11B1 / HSD17B1 / NR1H4 / TNF	8/66	197/18866	4.19397e-07	9.77005e-06	4.85618e-06		8
GO:0034754	cellular hormone metabolic process	AKR1B1 / CYP19A1 / CYP1B1 / CYP26A1 / CYP3A4 / ESR1 / HSD17B1	7/66	134/18866	4.28032e-07	9.89623e-06	4.91889e-06		7
GO:0001666	response to hypoxia	AKT1 / CA9 / DPP4 / DRD2 / MDM2 / MMP2 / NOX4 / PKM / PPARA / PPARD	10/66	359/18866	4.49734e-07	1.01648e-05	5.05238e-06		10
GO:0032368	regulation of lipid transport	AGTR1 / AKT1 / CYP19A1 / MIF / NR1H2 / NR1H3 / PPARG	7/66	135/18866	4.50204e-07	1.01648e-05	5.05238e-06		7
GO:0045927	positive regulation of growth	AKT1 / DRD2 / EGFR / IL2 / MAPK1 / MAPK14 / PPARD / RPS6KA3 / WNT3A	9/66	274/18866	4.52741e-07	1.01648e-05	5.05238e-06		9
GO:0001935	endothelial cell proliferation	AGTR1 / AKT1 / ALOX5 / KDR / PPARG / STAT3 / TNF / XDH	8/66	199/18866	4.5287e-07	1.01648e-05	5.05238e-06		8
GO:1901654	response to ketone	AHR / AKR1B1 / AKT1 / CA9 / EGFR / NR1H3 / OXTR / PPARG	8/66	200/18866	4.70447e-07	1.04828e-05	5.21044e-06		8
GO:0043491	protein kinase B signaling	AKT1 / DRD2 / EGFR / ESR1 / KDR / NOX4 / PIK3CG / TNF / XDH	9/66	278/18866	5.11187e-07	1.13086e-05	5.62093e-06		9
GO:2000146	negative regulation of cell motility	AKT1 / CYP19A1 / CYP1B1 / DPP4 / DRD2 / MIF / PPARD / PPARG / STAT3 / TNF	10/66	365/18866	5.23295e-07	1.14938e-05	5.71296e-06		10
GO:0045862	positive regulation of proteolysis	ADRA2A / AKT1 / MAPK14 / MDM2 / PPARG / PSEN1 / STAT3 / TNF / WNT3A / XDH	10/66	370/18866	5.92448e-07	1.29204e-05	6.42205e-06		10
GO:0032355	response to estradiol	CYP19A1 / EGFR / ESR1 / ESR2 / ESRRA / OXTR / STAT3	7/66	141/18866	6.04548e-07	1.30914e-05	6.50707e-06		7
GO:0046890	regulation of lipid biosynthetic process	AKT1 / CYP51A1 / FABP5 / HTR2C / NR1H2 / NR1H3 / NR1H4 / TNF	8/66	207/18866	6.10661e-07	1.31314e-05	6.52691e-06		8
GO:0046889	positive regulation of lipid biosynthetic process	AKT1 / HTR2C / NR1H2 / NR1H3 / NR1H4 / TNF	6/66	88/18866	6.29091e-07	1.33627e-05	6.64191e-06		6
GO:0071222	cellular response to lipopolysaccharide	AKT1 / MAPK1 / MAPK14 / MIF / NR1H3 / NR1H4 / PPARD / TNF	8/66	208/18866	6.33348e-07	1.33627e-05	6.64191e-06		8
GO:0060965	negative regulation of gene silencing by miRNA	ESR1 / PPARG / STAT3 / TNF	4/66	20/18866	6.34458e-07	1.33627e-05	6.64191e-06		4
GO:0031667	response to nutrient levels	AKT1 / CYP26A1 / EGFR / HTR2C / MAPK1 / MDM2 / NR1H4 / PKM / PPARA / PPARD / PPARG	11/66	473/18866	6.78577e-07	1.41947e-05	7.05545e-06		11
GO:0006720	isoprenoid metabolic process	AKR1B1 / CYP1B1 / CYP26A1 / CYP2C19 / CYP3A4 / EGFR / PPARD	7/66	144/18866	6.97031e-07	1.44822e-05	7.19835e-06		7
GO:0046427	positive regulation of receptor signaling pathway via JAK-STAT	AKR1B1 / CYP1B1 / FLT3 / IL2 / STAT3 / TNF	6/66	90/18866	7.18819e-07	1.48347e-05	7.37354e-06		6
GO:0070374	positive regulation of ERK1 and ERK2 cascade	ALOX15 / DRD2 / EGFR / HTR2C / KDR / MIF / NOX4 / TNF	8/66	215/18866	8.133e-07	1.66727e-05	8.2871e-06		8
GO:1904894	positive regulation of receptor signaling pathway via STAT	AKR1B1 / CYP1B1 / FLT3 / IL2 / STAT3 / TNF	6/66	93/18866	8.72853e-07	1.7775e-05	8.83501e-06		6
GO:1902893	regulation of pri-miRNA transcription by RNA polymerase II	PPARA / PPARD / PPARG / STAT3 / TNF	5/66	51/18866	9.31578e-07	1.88461e-05	9.36739e-06		5
GO:0071219	cellular response to molecule of bacterial origin	AKT1 / MAPK1 / MAPK14 / MIF / NR1H3 / NR1H4 / PPARD / TNF	8/66	222/18866	1.03526e-06	2.08067e-05	1.03419e-05		8
GO:0061614	pri-miRNA transcription by RNA polymerase II	PPARA / PPARD / PPARG / STAT3 / TNF	5/66	53/18866	1.13193e-06	2.23903e-05	1.1129e-05		5
GO:0070372	regulation of ERK1 and ERK2 cascade	ALOX15 / DRD2 / EGFR / HTR2C / KDR / MIF / NOX4 / PTPN1 / TNF	9/66	306/18866	1.13663e-06	2.23903e-05	1.1129e-05		9
GO:0060149	negative regulation of posttranscriptional gene silencing	ESR1 / PPARG / STAT3 / TNF	4/66	23/18866	1.15046e-06	2.23903e-05	1.1129e-05		4
GO:0060967	negative regulation of gene silencing by RNA	ESR1 / PPARG / STAT3 / TNF	4/66	23/18866	1.15046e-06	2.23903e-05	1.1129e-05		4
GO:1903798	regulation of production of miRNAs involved in gene silencing by miRNA	EGFR / ESR1 / STAT3 / TNF	4/66	23/18866	1.15046e-06	2.23903e-05	1.1129e-05		4
GO:2001243	negative regulation of intrinsic apoptotic signaling pathway	AKT1 / HDAC1 / KDM1A / MDM2 / MIF / PTPN1	6/66	98/18866	1.18903e-06	2.29955e-05	1.14298e-05		6
GO:0050729	positive regulation of inflammatory response	AGTR1 / EGFR / FABP4 / IL2 / PIK3CG / STAT3 / TNF	7/66	158/18866	1.30143e-06	2.50119e-05	1.24321e-05		7
GO:0010001	glial cell differentiation	AKT1 / EGFR / HDAC1 / MAPK1 / PPARG / PSEN1 / STAT3 / TNF	8/66	230/18866	1.3504e-06	2.57701e-05	1.28089e-05		8
GO:0050777	negative regulation of immune response	ALOX15 / DRD2 / IL2 / NR1H2 / NR1H3 / PPARG / TNF	7/66	159/18866	1.35764e-06	2.57701e-05	1.28089e-05		7
GO:0010869	regulation of receptor biosynthetic process	HDAC1 / NR1H3 / PPARA / PPARG	4/66	24/18866	1.37692e-06	2.58173e-05	1.28324e-05		4
GO:0050995	negative regulation of lipid catabolic process	ADRA2A / AKT1 / PIK3CG / TNF	4/66	24/18866	1.37692e-06	2.58173e-05	1.28324e-05		4
GO:0030595	leukocyte chemotaxis	ALOX5 / CNR2 / CYP19A1 / DPP4 / MAPK1 / MAPK14 / MIF / PIK3CG	8/66	232/18866	1.44087e-06	2.68527e-05	1.3347e-05		8
GO:2001234	negative regulation of apoptotic signaling pathway	AKT1 / HDAC1 / KDM1A / MDM2 / MIF / PSEN1 / PTPN1 / TNF	8/66	233/18866	1.48802e-06	2.75641e-05	1.37007e-05		8
GO:0001503	ossification	AKT1 / ALOX15 / ALOX5 / EGFR / ESRRA / MAPK1 / MAPK14 / MMP2 / TNF / WNT3A	10/66	412/18866	1.56789e-06	2.88194e-05	1.43246e-05		10
GO:0000302	response to reactive oxygen species	AKT1 / CYP1B1 / EGFR / MAPK1 / MDM2 / MMP2 / PPP5C / TNF	8/66	235/18866	1.58626e-06	2.88194e-05	1.43246e-05		8
GO:0048661	positive regulation of smooth muscle cell proliferation	AKR1B1 / AKT1 / EGFR / MDM2 / MMP2 / TNF	6/66	103/18866	1.59327e-06	2.88194e-05	1.43246e-05		6
GO:1901570	fatty acid derivative biosynthetic process	ALOX15 / ALOX5 / FABP5 / MIF / PTGES / PTGS1	6/66	103/18866	1.59327e-06	2.88194e-05	1.43246e-05		6
GO:0070920	regulation of production of small RNA involved in gene silencing by RNA	EGFR / ESR1 / STAT3 / TNF	4/66	25/18866	1.63489e-06	2.92735e-05	1.45503e-05		4
GO:0044242	cellular lipid catabolic process	AKT1 / CYP1B1 / CYP26A1 / FABP4 / FABP5 / PIK3CG / PPARA / PPARD	8/66	236/18866	1.63741e-06	2.92735e-05	1.45503e-05		8
GO:0051235	maintenance of location	AKT1 / DRD2 / HTR2C / NR1H2 / NR1H3 / PPARA / PPARD / PPARG / TNF	9/66	324/18866	1.82182e-06	3.23821e-05	1.60954e-05		9
GO:0001558	regulation of cell growth	AGTR1 / AKT1 / EGFR / ESR2 / IL2 / PPARA / PPARD / PPARG / RPS6KA3 / WNT3A	10/66	420/18866	1.86324e-06	3.2928e-05	1.63668e-05		10
GO:0019395	fatty acid oxidation	AKT1 / ALOX15 / MAPK14 / PPARA / PPARD / PPARG	6/66	106/18866	1.8854e-06	3.31291e-05	1.64667e-05		6
GO:0031663	lipopolysaccharide-mediated signaling pathway	AKT1 / MAPK1 / MAPK14 / MIF / TNF	5/66	59/18866	1.94307e-06	3.39485e-05	1.6874e-05		5
GO:0016125	sterol metabolic process	CYP19A1 / CYP1B1 / CYP26A1 / CYP3A4 / CYP51A1 / NR1H4 / PPARD	7/66	169/18866	2.04076e-06	3.54538e-05	1.76222e-05		7
GO:0019229	regulation of vasoconstriction	ADRA2A / AGTR1 / AKT1 / EGFR / OXTR	5/66	60/18866	2.11401e-06	3.61869e-05	1.79866e-05		5
GO:0050994	regulation of lipid catabolic process	ADRA2A / AKT1 / PIK3CG / PPARA / TNF	5/66	60/18866	2.11401e-06	3.61869e-05	1.79866e-05		5
GO:0071375	cellular response to peptide hormone stimulus	AGTR1 / AKT1 / ESRRA / MDM2 / NR1H4 / PKM / PPARG / PTPN1 / STAT3	9/66	330/18866	2.11826e-06	3.61869e-05	1.79866e-05		9
GO:0042593	glucose homeostasis	ADRA2A / AKT1 / ALOX5 / FABP5 / NOX4 / NR1H4 / PPARG / STAT3	8/66	245/18866	2.16469e-06	3.67758e-05	1.82793e-05		8
GO:0007584	response to nutrient	CYP26A1 / EGFR / MDM2 / NR1H4 / PKM / PPARD / PPARG	7/66	171/18866	2.20711e-06	3.72898e-05	1.85348e-05		7
GO:0033500	carbohydrate homeostasis	ADRA2A / AKT1 / ALOX5 / FABP5 / NOX4 / NR1H4 / PPARG / STAT3	8/66	246/18866	2.23132e-06	3.72898e-05	1.85348e-05		8
GO:0071216	cellular response to biotic stimulus	AKT1 / MAPK1 / MAPK14 / MIF / NR1H3 / NR1H4 / PPARD / TNF	8/66	246/18866	2.23132e-06	3.72898e-05	1.85348e-05		8
GO:0006706	steroid catabolic process	CYP19A1 / CYP3A4 / HSD11B1 / STS	4/66	27/18866	2.25627e-06	3.75029e-05	1.86407e-05		4
GO:0051896	regulation of protein kinase B signaling	AKT1 / DRD2 / EGFR / ESR1 / NOX4 / PIK3CG / TNF / XDH	8/66	253/18866	2.74851e-06	4.5439e-05	2.25853e-05		8
GO:0019318	hexose metabolic process	AKR1B1 / AKT1 / FABP5 / MAPK14 / PKM / PPARA / PPARD / TNF	8/66	254/18866	2.83011e-06	4.65379e-05	2.31315e-05		8
GO:0016101	diterpenoid metabolic process	AKR1B1 / CYP1B1 / CYP26A1 / CYP3A4 / EGFR / PPARD	6/66	114/18866	2.88393e-06	4.71706e-05	2.3446e-05		6
GO:0050796	regulation of insulin secretion	ADRA2A / ALOX5 / DPP4 / DRD2 / NR1H4 / PPARD / TNF	7/66	181/18866	3.21896e-06	5.23719e-05	2.60313e-05		7
GO:0021537	telencephalon development	ALK / DRD2 / EGFR / HDAC1 / KDM1A / OXTR / PSEN1 / WNT3A	8/66	259/18866	3.26974e-06	5.29182e-05	2.63029e-05		8
GO:0001516	prostaglandin biosynthetic process	FABP5 / MIF / PTGES / PTGS1	4/66	30/18866	3.49558e-06	5.56938e-05	2.76825e-05		4
GO:0010758	regulation of macrophage chemotaxis	CYP19A1 / MAPK1 / MAPK14 / MIF	4/66	30/18866	3.49558e-06	5.56938e-05	2.76825e-05		4
GO:0046457	prostanoid biosynthetic process	FABP5 / MIF / PTGES / PTGS1	4/66	30/18866	3.49558e-06	5.56938e-05	2.76825e-05		4
GO:0006644	phospholipid metabolic process	ALOX15 / CHRM5 / FABP5 / FLT3 / HTR2C / NR1H2 / NR1H3 / NR1H4 / PIK3CG / PPARD	10/66	455/18866	3.802e-06	5.99546e-05	2.98003e-05		10
GO:0099177	regulation of trans-synaptic signaling	CNR2 / DRD2 / EGFR / FABP5 / MAPK1 / OXTR / PSEN1 / STAT3 / TNF / WNT3A	10/66	455/18866	3.802e-06	5.99546e-05	2.98003e-05		10
GO:0008210	estrogen metabolic process	CYP19A1 / CYP1B1 / CYP3A4 / HSD17B1	4/66	32/18866	4.56274e-06	7.15839e-05	3.55806e-05		4
GO:0052547	regulation of peptidase activity	AKT1 / HDAC1 / MAPK14 / MDM2 / PPARG / RPS6KA3 / STAT3 / TNF / WNT3A / XDH	10/66	466/18866	4.69605e-06	7.33013e-05	3.64342e-05		10
GO:0010038	response to metal ion	AKT1 / ALOX15 / DRD2 / EGFR / FABP4 / MAPK1 / MDM2 / PPP5C / PTGES	9/66	366/18866	4.92684e-06	7.65153e-05	3.80317e-05		9
GO:0045600	positive regulation of fat cell differentiation	AKT1 / HTR2C / MAPK14 / PPARD / PPARG	5/66	72/18866	5.24352e-06	8.10243e-05	4.02729e-05		5
GO:0051966	regulation of synaptic transmission, glutamatergic	DRD2 / EGFR / OXTR / PSEN1 / TNF	5/66	73/18866	5.61394e-06	8.59365e-05	4.27145e-05		5
GO:0034763	negative regulation of transmembrane transport	ADRA2A / AKT1 / DRD2 / FABP5 / KCNH2 / TNF	6/66	128/18866	5.64526e-06	8.59365e-05	4.27145e-05		6
GO:1903409	reactive oxygen species biosynthetic process	AKT1 / ALOX5 / CYP1B1 / NOX4 / STAT3 / TNF	6/66	128/18866	5.64526e-06	8.59365e-05	4.27145e-05		6
GO:0035924	cellular response to vascular endothelial growth factor stimulus	AKT1 / FLT3 / KDR / MAPK14 / XDH	5/66	75/18866	6.41615e-06	9.70239e-05	4.82255e-05		5
GO:0051051	negative regulation of transport	ADRA2A / AKT1 / CYP51A1 / DRD2 / FABP5 / KCNH2 / NR1H2 / NR1H3 / OXTR / TNF	10/66	483/18866	6.4367e-06	9.70239e-05	4.82255e-05		10
GO:0042326	negative regulation of phosphorylation	AKT1 / DRD2 / FABP4 / IL2 / PPARA / PPP5C / PSEN1 / PTPN1 / STAT3 / XDH	10/66	484/18866	6.55456e-06	9.83184e-05	4.88689e-05		10
GO:0150104	transport across blood-brain barrier	ABCB1 / ABCG2 / FABP5	3/66	11/18866	6.61364e-06	9.87231e-05	4.90701e-05		3
GO:0060193	positive regulation of lipase activity	AGTR1 / EGFR / ESR1 / NR1H2 / NR1H3	5/66	76/18866	6.84953e-06	0.00010175	5.05747e-05		5
GO:0016049	cell growth	AGTR1 / AKT1 / EGFR / ESR2 / IL2 / PPARA / PPARD / PPARG / RPS6KA3 / WNT3A	10/66	490/18866	7.30177e-06	0.000107947	5.36547e-05		10
GO:0097193	intrinsic apoptotic signaling pathway	AKT1 / CYP1B1 / HDAC1 / KDM1A / MDM2 / MIF / PTPN1 / TNF	8/66	290/18866	7.50671e-06	0.000110446	5.48967e-05		8
GO:0042310	vasoconstriction	ADRA2A / AGTR1 / AKT1 / EGFR / OXTR	5/66	78/18866	7.78488e-06	0.000113993	5.66599e-05		5
GO:0060969	negative regulation of gene silencing	ESR1 / PPARG / STAT3 / TNF	4/66	37/18866	8.27066e-06	0.000120532	5.99102e-05		4
GO:0030100	regulation of endocytosis	ALOX15 / DRD2 / NR1H2 / NR1H3 / PPARG / PTPN1 / WNT3A	7/66	210/18866	8.5524e-06	0.00012405	6.16588e-05		7
GO:0005996	monosaccharide metabolic process	AKR1B1 / AKT1 / FABP5 / MAPK14 / PKM / PPARA / PPARD / TNF	8/66	296/18866	8.71584e-06	0.000125827	6.25421e-05		8
GO:0010232	vascular transport	ABCB1 / ABCG2 / FABP5	3/66	12/18866	8.79612e-06	0.000126393	6.28233e-05		3
GO:0002685	regulation of leukocyte migration	AKT1 / CYP19A1 / DPP4 / MAPK1 / MAPK14 / MIF / TNF	7/66	212/18866	9.0979e-06	0.000130121	6.46764e-05		7
GO:0071276	cellular response to cadmium ion	AKT1 / EGFR / MAPK1 / PPP5C	4/66	38/18866	9.21942e-06	0.000131249	6.52369e-05		4
GO:0030073	insulin secretion	ADRA2A / ALOX5 / DPP4 / DRD2 / NR1H4 / PPARD / TNF	7/66	213/18866	9.3813e-06	0.000132938	6.60764e-05		7
GO:0031098	stress-activated protein kinase signaling cascade	AKR1B1 / AKT1 / EGFR / MAPK1 / MAPK14 / PTPN1 / TNF / XDH	8/66	300/18866	9.61021e-06	0.000135557	6.73782e-05		8
GO:0006006	glucose metabolic process	AKT1 / FABP5 / MAPK14 / PKM / PPARA / PPARD / TNF	7/66	214/18866	9.67198e-06	0.000135805	6.75017e-05		7
GO:0043281	regulation of cysteine-type endopeptidase activity involved in apoptotic process	AKT1 / MDM2 / PPARG / RPS6KA3 / TNF / WNT3A / XDH	7/66	215/18866	9.97011e-06	0.000139355	6.92661e-05		7
GO:0046425	regulation of receptor signaling pathway via JAK-STAT	AKR1B1 / CYP1B1 / FLT3 / IL2 / STAT3 / TNF	6/66	142/18866	1.02503e-05	0.000142624	7.08907e-05		6
GO:0048708	astrocyte differentiation	EGFR / MAPK1 / PSEN1 / STAT3 / TNF	5/66	83/18866	1.05635e-05	0.000146319	7.27275e-05		5
GO:0035296	regulation of tube diameter	ADRA2A / AGTR1 / AKT1 / EGFR / OXTR / PPARD	6/66	143/18866	1.06701e-05	0.000146476	7.28057e-05		6
GO:0097746	regulation of blood vessel diameter	ADRA2A / AGTR1 / AKT1 / EGFR / OXTR / PPARD	6/66	143/18866	1.06701e-05	0.000146476	7.28057e-05		6
GO:0007623	circadian rhythm	AHR / DRD2 / EGFR / HDAC1 / NR1H3 / PPARA / PPARG	7/66	218/18866	1.09106e-05	0.000149112	7.41158e-05		7
GO:0035150	regulation of tube size	ADRA2A / AGTR1 / AKT1 / EGFR / OXTR / PPARD	6/66	144/18866	1.11038e-05	0.000149755	7.44352e-05		6
GO:0106106	cold-induced thermogenesis	FABP4 / FABP5 / KDM1A / NR1H2 / NR1H3 / OXTR	6/66	144/18866	1.11038e-05	0.000149755	7.44352e-05		6
GO:0120161	regulation of cold-induced thermogenesis	FABP4 / FABP5 / KDM1A / NR1H2 / NR1H3 / OXTR	6/66	144/18866	1.11038e-05	0.000149755	7.44352e-05		6
GO:0042063	gliogenesis	AKT1 / EGFR / HDAC1 / MAPK1 / PPARG / PSEN1 / STAT3 / TNF	8/66	307/18866	1.13622e-05	0.000152571	7.58349e-05		8
GO:0042445	hormone metabolic process	AKR1B1 / CYP19A1 / CYP1B1 / CYP26A1 / CYP3A4 / ESR1 / HSD17B1	7/66	221/18866	1.19236e-05	0.000159414	7.92362e-05		7
GO:0018105	peptidyl-serine phosphorylation	AKT1 / EGFR / MAPK1 / MAPK14 / MIF / RPS6KA3 / TNF / WNT3A	8/66	310/18866	1.21916e-05	0.00016229	8.0666e-05		8
GO:0097756	negative regulation of blood vessel diameter	ADRA2A / AGTR1 / AKT1 / EGFR / OXTR	5/66	86/18866	1.25689e-05	0.000166592	8.28041e-05		5
GO:0048246	macrophage chemotaxis	CYP19A1 / MAPK1 / MAPK14 / MIF	4/66	42/18866	1.38338e-05	0.000182571	9.07464e-05		4
GO:0014068	positive regulation of phosphatidylinositol 3-kinase signaling	FLT3 / KDR / PIK3CG / PPARD / TNF	5/66	88/18866	1.40627e-05	0.000184798	9.18536e-05		5
GO:1903799	negative regulation of production of miRNAs involved in gene silencing by miRNA	ESR1 / STAT3 / TNF	3/66	14/18866	1.44809e-05	0.000189484	9.41823e-05		3
GO:1904892	regulation of receptor signaling pathway via STAT	AKR1B1 / CYP1B1 / FLT3 / IL2 / STAT3 / TNF	6/66	151/18866	1.45553e-05	0.000189651	9.42656e-05		6
GO:0050920	regulation of chemotaxis	CYP19A1 / DPP4 / KDR / MAPK1 / MAPK14 / MIF / WNT3A	7/66	229/18866	1.50126e-05	0.000194784	9.68168e-05		7
GO:1903351	cellular response to dopamine	ALK / CHRM5 / DRD2 / HTR2C / MAPK1	5/66	90/18866	1.56916e-05	0.000202737	0.00010077		5
GO:0033273	response to vitamin	CYP26A1 / EGFR / MDM2 / PPARD / PPARG	5/66	91/18866	1.65592e-05	0.000212165	0.000105456		5
GO:1903350	response to dopamine	ALK / CHRM5 / DRD2 / HTR2C / MAPK1	5/66	91/18866	1.65592e-05	0.000212165	0.000105456		5
GO:1905521	regulation of macrophage migration	CYP19A1 / MAPK1 / MAPK14 / MIF	4/66	44/18866	1.66901e-05	0.000212954	0.000105848		4
GO:1990845	adaptive thermogenesis	FABP4 / FABP5 / KDM1A / NR1H2 / NR1H3 / OXTR	6/66	155/18866	1.68872e-05	0.000214579	0.000106656		6
GO:0001890	placenta development	AKT1 / EGFR / MAPK1 / MAPK14 / PPARD / PPARG	6/66	156/18866	1.75149e-05	0.000221639	0.000110165		6
GO:0043518	negative regulation of DNA damage response, signal transduction by p53 class mediator	KDM1A / MDM2 / MIF	3/66	15/18866	1.80558e-05	0.000227547	0.000113102		3
GO:0006775	fat-soluble vitamin metabolic process	CYP26A1 / CYP3A4 / PPARD / TNF	4/66	45/18866	1.82703e-05	0.000228379	0.000113515		4
GO:0035094	response to nicotine	DRD2 / MAPK1 / PPARA / TNF	4/66	45/18866	1.82703e-05	0.000228379	0.000113515		4
GO:0061097	regulation of protein tyrosine kinase activity	ADRA2A / NOX4 / PSEN1 / PTPN1 / WNT3A	5/66	93/18866	1.84065e-05	0.00022915	0.000113898		5
GO:0046486	glycerolipid metabolic process	ALOX15 / CHRM5 / FABP4 / FABP5 / HTR2C / NR1H2 / NR1H3 / NR1H4 / PIK3CG	9/66	434/18866	1.925e-05	0.000237726	0.000118161		9
GO:0052548	regulation of endopeptidase activity	AKT1 / HDAC1 / MDM2 / PPARG / RPS6KA3 / STAT3 / TNF / WNT3A / XDH	9/66	434/18866	1.925e-05	0.000237726	0.000118161		9
GO:2000116	regulation of cysteine-type endopeptidase activity	AKT1 / MDM2 / PPARG / RPS6KA3 / TNF / WNT3A / XDH	7/66	239/18866	1.97781e-05	0.000243271	0.000120917		7
GO:0018209	peptidyl-serine modification	AKT1 / EGFR / MAPK1 / MAPK14 / MIF / RPS6KA3 / TNF / WNT3A	8/66	333/18866	2.04192e-05	0.000250156	0.000124339		8
GO:0022407	regulation of cell-cell adhesion	AKT1 / ALOX15 / ALOX5 / DPP4 / IL2 / MAPK14 / PPARA / TNF / WNT3A	9/66	439/18866	2.10698e-05	0.000257102	0.000127792		9
GO:0035249	synaptic transmission, glutamatergic	DRD2 / EGFR / OXTR / PSEN1 / TNF	5/66	96/18866	2.14741e-05	0.000261	0.000129729		5
GO:0055088	lipid homeostasis	FABP4 / NR1H2 / NR1H3 / NR1H4 / NR1I2 / PPARG	6/66	163/18866	2.24562e-05	0.000271817	0.000135106		6
GO:1901655	cellular response to ketone	AHR / AKR1B1 / AKT1 / EGFR / PPARG	5/66	97/18866	2.25804e-05	0.000271817	0.000135106		5
GO:0048608	reproductive structure development	AKT1 / CYP19A1 / EGFR / ESR1 / MAPK1 / MAPK14 / PGR / PPARD / PPARG	9/66	443/18866	2.26293e-05	0.000271817	0.000135106		9
GO:1903829	positive regulation of cellular protein localization	AKT1 / EGFR / MAPK1 / MAPK14 / MDM2 / PSEN1 / TNF / WNT3A	8/66	338/18866	2.27198e-05	0.000271841	0.000135118		8
GO:1901342	regulation of vasculature development	AGTR1 / ALOX5 / CYP1B1 / KDR / PKM / PPARG / STAT3 / TNF / XDH	9/66	444/18866	2.30342e-05	0.000274536	0.000136457		9
GO:0007259	receptor signaling pathway via JAK-STAT	AKR1B1 / CYP1B1 / FLT3 / IL2 / STAT3 / TNF	6/66	164/18866	2.32456e-05	0.000275985	0.000137178		6
GO:0001819	positive regulation of cytokine production	ADRA2A / CYP1B1 / DRD2 / IL2 / MAPK14 / MIF / STAT3 / TNF / WNT3A	9/66	447/18866	2.42861e-05	0.000286129	0.00014222		9
GO:0061458	reproductive system development	AKT1 / CYP19A1 / EGFR / ESR1 / MAPK1 / MAPK14 / PGR / PPARD / PPARG	9/66	447/18866	2.42861e-05	0.000286129	0.00014222		9
GO:2001242	regulation of intrinsic apoptotic signaling pathway	AKT1 / HDAC1 / KDM1A / MDM2 / MIF / PTPN1	6/66	166/18866	2.48914e-05	0.000292141	0.000145208		6
GO:0006650	glycerophospholipid metabolic process	ALOX15 / CHRM5 / FABP5 / HTR2C / NR1H2 / NR1H3 / NR1H4 / PIK3CG	8/66	343/18866	2.52343e-05	0.00029504	0.000146649		8
GO:0002686	negative regulation of leukocyte migration	AKT1 / CYP19A1 / DPP4 / MIF	4/66	49/18866	2.57096e-05	0.000296094	0.000147173		4
GO:0006692	prostanoid metabolic process	FABP5 / MIF / PTGES / PTGS1	4/66	49/18866	2.57096e-05	0.000296094	0.000147173		4
GO:0006693	prostaglandin metabolic process	FABP5 / MIF / PTGES / PTGS1	4/66	49/18866	2.57096e-05	0.000296094	0.000147173		4
GO:0035196	production of miRNAs involved in gene silencing by miRNA	EGFR / ESR1 / STAT3 / TNF	4/66	49/18866	2.57096e-05	0.000296094	0.000147173		4
GO:0030730	sequestering of triglyceride	PPARA / PPARG / TNF	3/66	17/18866	2.68497e-05	0.00030807	0.000153125		3
GO:0050804	modulation of chemical synaptic transmission	CNR2 / DRD2 / EGFR / MAPK1 / OXTR / PSEN1 / STAT3 / TNF / WNT3A	9/66	454/18866	2.74343e-05	0.000311538	0.000154849		9
GO:0042632	cholesterol homeostasis	FABP4 / NR1H2 / NR1H3 / NR1H4 / NR1I2	5/66	101/18866	2.74558e-05	0.000311538	0.000154849		5
GO:0060191	regulation of lipase activity	AGTR1 / EGFR / ESR1 / NR1H2 / NR1H3	5/66	101/18866	2.74558e-05	0.000311538	0.000154849		5
GO:0019932	second-messenger-mediated signaling	ADRA2A / AGTR1 / AHR / CNR2 / DRD2 / EGFR / HTR2C / KDR / TNF	9/66	456/18866	2.83951e-05	0.000321011	0.000159558		9
GO:0022600	digestive system process	ADRA2A / CHRM5 / NR1H2 / NR1H3 / OXTR	5/66	102/18866	2.87935e-05	0.000323139	0.000160615		5
GO:0055092	sterol homeostasis	FABP4 / NR1H2 / NR1H3 / NR1H4 / NR1I2	5/66	102/18866	2.87935e-05	0.000323139	0.000160615		5
GO:1903573	negative regulation of response to endoplasmic reticulum stress	ALOX5 / NR1H2 / NR1H3 / PTPN1	4/66	51/18866	3.01647e-05	0.000337297	0.000167652		4
GO:0048638	regulation of developmental growth	AKT1 / DRD2 / MAPK1 / MAPK14 / PPARA / PPARD / STAT3 / WNT3A	8/66	353/18866	3.09689e-05	0.000345034	0.000171498		8
GO:0021543	pallium development	ALK / EGFR / HDAC1 / KDM1A / PSEN1 / WNT3A	6/66	173/18866	3.14064e-05	0.000348505	0.000173223		6
GO:0007200	phospholipase C-activating G protein-coupled receptor signaling pathway	ADRA2A / AGTR1 / DRD2 / ESR1 / HTR2C	5/66	104/18866	3.16204e-05	0.000348505	0.000173223		5
GO:0043279	response to alkaloid	DRD2 / MDM2 / OXTR / PPARG / PPP5C	5/66	104/18866	3.16204e-05	0.000348505	0.000173223		5
GO:1900221	regulation of amyloid-beta clearance	CYP51A1 / HDAC1 / TNF	3/66	18/18866	3.2139e-05	0.000352956	0.000175436		3
GO:1901617	organic hydroxy compound biosynthetic process	AKR1B1 / ALOX15 / CYP19A1 / CYP3A4 / CYP51A1 / NR1H4 / TNF	7/66	258/18866	3.22834e-05	0.000353279	0.000175596		7
GO:0097696	receptor signaling pathway via STAT	AKR1B1 / CYP1B1 / FLT3 / IL2 / STAT3 / TNF	6/66	174/18866	3.24395e-05	0.000353729	0.00017582		6
GO:0050999	regulation of nitric-oxide synthase activity	AKT1 / CNR2 / EGFR / TNF	4/66	52/18866	3.25928e-05	0.000354144	0.000176027		4
GO:0071868	cellular response to monoamine stimulus	ALK / CHRM5 / DRD2 / HTR2C / MAPK1	5/66	106/18866	3.46582e-05	0.000373943	0.000185868		5
GO:0071870	cellular response to catecholamine stimulus	ALK / CHRM5 / DRD2 / HTR2C / MAPK1	5/66	106/18866	3.46582e-05	0.000373943	0.000185868		5
GO:0071320	cellular response to cAMP	AHR / KDM1A / NOX4 / PIK3CG	4/66	53/18866	3.5161e-05	0.000378043	0.000187905		4
GO:0031050	dsRNA processing	EGFR / ESR1 / STAT3 / TNF	4/66	54/18866	3.78744e-05	0.000403448	0.000200533		4
GO:0070918	production of small RNA involved in gene silencing by RNA	EGFR / ESR1 / STAT3 / TNF	4/66	54/18866	3.78744e-05	0.000403448	0.000200533		4
GO:0001523	retinoid metabolic process	AKR1B1 / CYP1B1 / CYP26A1 / CYP3A4 / PPARD	5/66	108/18866	3.79175e-05	0.000403448	0.000200533		5
GO:0033189	response to vitamin A	CYP26A1 / PPARD / PPARG	3/66	19/18866	3.80697e-05	0.00040367	0.000200643		3
GO:1901796	regulation of signal transduction by p53 class mediator	AKT1 / HDAC1 / KDM1A / MAPK14 / MDM2 / MIF	6/66	180/18866	3.92275e-05	0.000413395	0.000205477		6
GO:0010631	epithelial cell migration	AKT1 / CYP1B1 / DPP4 / KDR / LTB4R2 / PPARD / PPARG / TNF	8/66	365/18866	3.92558e-05	0.000413395	0.000205477		8
GO:0033138	positive regulation of peptidyl-serine phosphorylation	AKT1 / EGFR / MIF / TNF / WNT3A	5/66	109/18866	3.96337e-05	0.000415951	0.000206748		5
GO:0006641	triglyceride metabolic process	FABP4 / FABP5 / NR1H2 / NR1H3 / PIK3CG	5/66	110/18866	4.14096e-05	0.000428735	0.000213102		5
GO:0071867	response to monoamine	ALK / CHRM5 / DRD2 / HTR2C / MAPK1	5/66	110/18866	4.14096e-05	0.000428735	0.000213102		5
GO:0071869	response to catecholamine	ALK / CHRM5 / DRD2 / HTR2C / MAPK1	5/66	110/18866	4.14096e-05	0.000428735	0.000213102		5
GO:1904659	glucose transmembrane transport	AKT1 / FABP5 / MAPK14 / PPARD / TNF	5/66	110/18866	4.14096e-05	0.000428735	0.000213102		5
GO:0090132	epithelium migration	AKT1 / CYP1B1 / DPP4 / KDR / LTB4R2 / PPARD / PPARG / TNF	8/66	368/18866	4.15948e-05	0.000429208	0.000213337		8
GO:0001959	regulation of cytokine-mediated signaling pathway	NR1H2 / NR1H3 / NR1H4 / PPARG / PTPN1 / TNF	6/66	183/18866	4.30247e-05	0.000441797	0.000219594		6
GO:0045017	glycerolipid biosynthetic process	ALOX15 / FABP5 / HTR2C / NR1H2 / NR1H3 / NR1H4 / PIK3CG	7/66	270/18866	4.31022e-05	0.000441797	0.000219594		7
GO:0002526	acute inflammatory response	PIK3CG / PPARG / PTGES / STAT3 / TNF	5/66	111/18866	4.32464e-05	0.000441803	0.000219597		5
GO:0002544	chronic inflammatory response	CYP19A1 / PTGES / TNF	3/66	20/18866	4.46759e-05	0.000453394	0.000225358		3
GO:0002689	negative regulation of leukocyte chemotaxis	CYP19A1 / DPP4 / MIF	3/66	20/18866	4.46759e-05	0.000453394	0.000225358		3
GO:0050769	positive regulation of neurogenesis	ALK / DRD2 / HDAC1 / IL2 / KDM1A / PPARG / PSEN1 / TNF / WNT3A	9/66	485/18866	4.58914e-05	0.000464198	0.000230728		9
GO:0090130	tissue migration	AKT1 / CYP1B1 / DPP4 / KDR / LTB4R2 / PPARD / PPARG / TNF	8/66	374/18866	4.66239e-05	0.00047006	0.000233642		8
GO:1905517	macrophage migration	CYP19A1 / MAPK1 / MAPK14 / MIF	4/66	57/18866	4.69357e-05	0.000471658	0.000234436		4
GO:0008217	regulation of blood pressure	AGTR1 / DRD2 / OXTR / PPARA / PPARG / PTGS1	6/66	187/18866	4.85408e-05	0.00048462	0.000240879		6
GO:0048639	positive regulation of developmental growth	AKT1 / DRD2 / MAPK1 / MAPK14 / PPARD / WNT3A	6/66	187/18866	4.85408e-05	0.00048462	0.000240879		6
GO:0008645	hexose transmembrane transport	AKT1 / FABP5 / MAPK14 / PPARD / TNF	5/66	114/18866	4.91376e-05	0.000488991	0.000243052		5
GO:0035357	peroxisome proliferator activated receptor signaling pathway	ALOX15 / FABP5 / PPARG	3/66	21/18866	5.19916e-05	0.000514065	0.000255515		3
GO:0061042	vascular wound healing	ALOX5 / KDR / TNF	3/66	21/18866	5.19916e-05	0.000514065	0.000255515		3
GO:0022409	positive regulation of cell-cell adhesion	AKT1 / ALOX15 / ALOX5 / DPP4 / IL2 / TNF / WNT3A	7/66	279/18866	5.30367e-05	0.000521259	0.000259091		7
GO:0015749	monosaccharide transmembrane transport	AKT1 / FABP5 / MAPK14 / PPARD / TNF	5/66	116/18866	5.33973e-05	0.000521259	0.000259091		5
GO:0030518	intracellular steroid hormone receptor signaling pathway	ESR1 / ESR2 / HDAC1 / PGR / PPP5C	5/66	116/18866	5.33973e-05	0.000521259	0.000259091		5
GO:0060964	regulation of gene silencing by miRNA	EGFR / ESR1 / PPARG / STAT3 / TNF	5/66	116/18866	5.33973e-05	0.000521259	0.000259091		5
GO:0035265	organ growth	AKT1 / CYP19A1 / ESR1 / MAPK1 / MAPK14 / PPARA	6/66	191/18866	5.46098e-05	0.000531408	0.000264135		6
GO:0051341	regulation of oxidoreductase activity	AGTR1 / AKT1 / CNR2 / EGFR / TNF	5/66	117/18866	5.56313e-05	0.000539642	0.000268227		5
GO:0006066	alcohol metabolic process	AKR1B1 / ALDH2 / CYP1B1 / CYP3A4 / CYP51A1 / NR1H4 / PPARD / TNF	8/66	385/18866	5.71661e-05	0.000552785	0.000274761		8
GO:0061098	positive regulation of protein tyrosine kinase activity	ADRA2A / NOX4 / PTPN1 / WNT3A	4/66	60/18866	5.74873e-05	0.00055405	0.000275389		4
GO:0071248	cellular response to metal ion	AKT1 / ALOX15 / EGFR / FABP4 / MAPK1 / PPP5C	6/66	193/18866	5.7864e-05	0.00055405	0.000275389		6
GO:0034219	carbohydrate transmembrane transport	AKT1 / FABP5 / MAPK14 / PPARD / TNF	5/66	118/18866	5.79369e-05	0.00055405	0.000275389		5
GO:0032868	response to insulin	AKT1 / ESRRA / NR1H4 / PKM / PPARA / PPARG / PTPN1	7/66	283/18866	5.80176e-05	0.00055405	0.000275389		7
GO:0043270	positive regulation of ion transport	ABCB1 / ADRA2A / AKT1 / DRD2 / KCNH2 / MIF / PSEN1	7/66	284/18866	5.93209e-05	0.000564743	0.000280704		7
GO:1903078	positive regulation of protein localization to plasma membrane	AKT1 / EGFR / TNF / WNT3A	4/66	61/18866	6.13603e-05	0.000582355	0.000289458		4
GO:0051403	stress-activated MAPK cascade	AKT1 / EGFR / MAPK1 / MAPK14 / PTPN1 / TNF / XDH	7/66	286/18866	6.19997e-05	0.000586612	0.000291574		7
GO:0031331	positive regulation of cellular catabolic process	ADRA2A / AKT1 / KDR / MDM2 / PPARA / PSEN1 / PTPN1 / TNF	8/66	390/18866	6.25769e-05	0.000588461	0.000292493		8
GO:0060147	regulation of posttranscriptional gene silencing	EGFR / ESR1 / PPARG / STAT3 / TNF	5/66	120/18866	6.27692e-05	0.000588461	0.000292493		5
GO:0060966	regulation of gene silencing by RNA	EGFR / ESR1 / PPARG / STAT3 / TNF	5/66	120/18866	6.27692e-05	0.000588461	0.000292493		5
GO:0060759	regulation of response to cytokine stimulus	NR1H2 / NR1H3 / NR1H4 / PPARG / PTPN1 / TNF	6/66	196/18866	6.30347e-05	0.000589155	0.000292838		6
GO:0030900	forebrain development	ALK / DRD2 / EGFR / HDAC1 / KDM1A / OXTR / PSEN1 / WNT3A	8/66	391/18866	6.37087e-05	0.000593649	0.000295072		8
GO:0030888	regulation of B cell proliferation	AHR / IL2 / MIF / WNT3A	4/66	62/18866	6.54203e-05	0.000605926	0.000301174		4
GO:0045824	negative regulation of innate immune response	DRD2 / NR1H2 / NR1H3 / PPARG	4/66	62/18866	6.54203e-05	0.000605926	0.000301174		4
GO:1902254	negative regulation of intrinsic apoptotic signaling pathway by p53 class mediator	KDM1A / MDM2 / MIF	3/66	23/18866	6.88853e-05	0.000636103	0.000316174		3
GO:0010952	positive regulation of peptidase activity	MAPK14 / PPARG / STAT3 / TNF / WNT3A / XDH	6/66	201/18866	7.24685e-05	0.000667188	0.000331624		6
GO:0002688	regulation of leukocyte chemotaxis	CYP19A1 / DPP4 / MAPK1 / MAPK14 / MIF	5/66	124/18866	7.33629e-05	0.000671401	0.000333718		5
GO:0022612	gland morphogenesis	EGFR / ESR1 / PGR / TNF / WNT3A	5/66	124/18866	7.33629e-05	0.000671401	0.000333718		5
GO:0046686	response to cadmium ion	AKT1 / EGFR / MAPK1 / PPP5C	4/66	64/18866	7.41228e-05	0.000676343	0.000336175		4
GO:0042738	exogenous drug catabolic process	CYP2C19 / CYP3A4 / NR1I2	3/66	24/18866	7.85294e-05	0.000713657	0.000354721		3
GO:0045765	regulation of angiogenesis	AGTR1 / ALOX5 / CYP1B1 / KDR / PKM / PPARG / STAT3 / TNF	8/66	403/18866	7.86763e-05	0.000713657	0.000354721		8
GO:0032768	regulation of monooxygenase activity	AKT1 / CNR2 / EGFR / TNF	4/66	66/18866	8.36392e-05	0.000749827	0.000372699		4
GO:0032922	circadian regulation of gene expression	AHR / DRD2 / HDAC1 / PPARA	4/66	66/18866	8.36392e-05	0.000749827	0.000372699		4
GO:0046824	positive regulation of nucleocytoplasmic transport	MAPK1 / MAPK14 / MDM2 / PSEN1	4/66	66/18866	8.36392e-05	0.000749827	0.000372699		4
GO:0050922	negative regulation of chemotaxis	CYP19A1 / DPP4 / MIF / WNT3A	4/66	66/18866	8.36392e-05	0.000749827	0.000372699		4
GO:1900015	regulation of cytokine production involved in inflammatory response	ALOX5 / MAPK14 / STAT3 / TNF	4/66	67/18866	8.87167e-05	0.000791102	0.000393215		4
GO:0060330	regulation of response to interferon-gamma	NR1H2 / NR1H3 / PPARG	3/66	25/18866	8.9015e-05	0.000791102	0.000393215		3
GO:0060334	regulation of interferon-gamma-mediated signaling pathway	NR1H2 / NR1H3 / PPARG	3/66	25/18866	8.9015e-05	0.000791102	0.000393215		3
GO:2001233	regulation of apoptotic signaling pathway	AKT1 / HDAC1 / KDM1A / MDM2 / MIF / PSEN1 / PTPN1 / TNF	8/66	413/18866	9.32848e-05	0.000826659	0.000410889		8
GO:0071479	cellular response to ionizing radiation	KDM1A / MAPK14 / MDM2 / NOX4	4/66	68/18866	9.40147e-05	0.000828353	0.000411731		4
GO:1904377	positive regulation of protein localization to cell periphery	AKT1 / EGFR / TNF / WNT3A	4/66	68/18866	9.40147e-05	0.000828353	0.000411731		4
GO:0050679	positive regulation of epithelial cell proliferation	AGTR1 / AKT1 / EGFR / KDR / STAT3 / WNT3A	6/66	211/18866	9.47126e-05	0.000832117	0.000413602		6
GO:0046887	positive regulation of hormone secretion	CYP19A1 / DRD2 / EGFR / NR1H4 / PPARD	5/66	131/18866	9.51639e-05	0.0008337	0.000414389		5
GO:1901215	negative regulation of neuron death	AKT1 / PPARA / PPP5C / PSEN1 / STAT3 / WNT3A	6/66	212/18866	9.72062e-05	0.000849173	0.000422079		6
GO:0042698	ovulation cycle	EGFR / ESR1 / OXTR / PGR	4/66	69/18866	9.95389e-05	0.000867088	0.000430984		4
GO:0042737	drug catabolic process	CYP2C19 / CYP3A4 / NR1I2	3/66	26/18866	0.000100374	0.000871896	0.000433374		3
GO:0002534	cytokine production involved in inflammatory response	ALOX5 / MAPK14 / STAT3 / TNF	4/66	70/18866	0.000105295	0.000909502	0.000452066		4
GO:0032370	positive regulation of lipid transport	CYP19A1 / MIF / NR1H2 / NR1H3	4/66	70/18866	0.000105295	0.000909502	0.000452066		4
GO:0070661	leukocyte proliferation	AHR / FLT3 / IL2 / MAPK1 / MIF / PIK3CG / WNT3A	7/66	313/18866	0.000108966	0.000938576	0.000466517		7
GO:0042531	positive regulation of tyrosine phosphorylation of STAT protein	FLT3 / IL2 / STAT3 / TNF	4/66	71/18866	0.000111289	0.000953245	0.000473808		4
GO:0061180	mammary gland epithelium development	AKT1 / ESR1 / MAPK1 / PGR	4/66	71/18866	0.000111289	0.000953245	0.000473808		4
GO:0048143	astrocyte activation	EGFR / PSEN1 / TNF	3/66	27/18866	0.000112639	0.00095946	0.000476897		3
GO:1905208	negative regulation of cardiocyte differentiation	EGFR / PPARA / WNT3A	3/66	27/18866	0.000112639	0.00095946	0.000476897		3
GO:0051937	catecholamine transport	ADRA2A / CHRM5 / DRD2 / OXTR	4/66	72/18866	0.000117527	0.000998333	0.000496219		4
GO:0045785	positive regulation of cell adhesion	AKT1 / ALOX15 / ALOX5 / DPP4 / IL2 / KDR / TNF / WNT3A	8/66	428/18866	0.000119373	0.00101121	0.000502622		8
GO:0006638	neutral lipid metabolic process	FABP4 / FABP5 / NR1H2 / NR1H3 / PIK3CG	5/66	138/18866	0.000121637	0.00102475	0.000509348		5
GO:0006639	acylglycerol metabolic process	FABP4 / FABP5 / NR1H2 / NR1H3 / PIK3CG	5/66	138/18866	0.000121637	0.00102475	0.000509348		5
GO:0071241	cellular response to inorganic substance	AKT1 / ALOX15 / EGFR / FABP4 / MAPK1 / PPP5C	6/66	221/18866	0.000122086	0.00102572	0.000509833		6
GO:0007568	aging	AKT1 / MAPK1 / MAPK14 / MIF / NOX4 / PSEN1 / STAT3	7/66	319/18866	0.000122584	0.0010271	0.000510516		7
GO:0097529	myeloid leukocyte migration	CYP19A1 / DPP4 / MAPK1 / MAPK14 / MIF / PIK3CG	6/66	222/18866	0.000125136	0.00104564	0.00051973		6
GO:1901214	regulation of neuron death	AKT1 / PPARA / PPP5C / PSEN1 / STAT3 / TNF / WNT3A	7/66	321/18866	0.000127419	0.00106182	0.000527776		7
GO:0007204	positive regulation of cytosolic calcium ion concentration	AGTR1 / DRD2 / ESR1 / HTR2C / IL2 / OXTR / PIK3CG	7/66	322/18866	0.000129894	0.00107871	0.000536173		7
GO:0060968	regulation of gene silencing	EGFR / ESR1 / PPARG / STAT3 / TNF	5/66	140/18866	0.000130147	0.00107871	0.000536173		5
GO:0007586	digestion	ADRA2A / CHRM5 / NR1H2 / NR1H3 / OXTR	5/66	141/18866	0.00013457	0.00111238	0.000552904		5
GO:0031100	animal organ regeneration	EGFR / FLT3 / PKM / PPARG	4/66	75/18866	0.000137764	0.00113117	0.000562247		4
GO:0043627	response to estrogen	ESR1 / MAPK1 / MDM2 / PPARG	4/66	75/18866	0.000137764	0.00113117	0.000562247		4
GO:0032869	cellular response to insulin stimulus	AKT1 / ESRRA / NR1H4 / PKM / PPARG / PTPN1	6/66	226/18866	0.000137948	0.00113117	0.000562247		6
GO:0008209	androgen metabolic process	CYP19A1 / CYP3A4 / ESR1	3/66	29/18866	0.00014001	0.00114345	0.000568347		3
GO:0071496	cellular response to external stimulus	AKT1 / EGFR / MAPK1 / MDM2 / NR1H4 / PPARA / PPARG	7/66	326/18866	0.000140188	0.00114345	0.000568347		7
GO:0033135	regulation of peptidyl-serine phosphorylation	AKT1 / EGFR / MIF / TNF / WNT3A	5/66	145/18866	0.000153425	0.0012395	0.000616088		5
GO:0038127	ERBB signaling pathway	ADRA2A / AKT1 / EGFR / MAPK1 / PSEN1	5/66	145/18866	0.000153425	0.0012395	0.000616088		5
GO:0001933	negative regulation of protein phosphorylation	AKT1 / DRD2 / FABP4 / IL2 / PPP5C / PSEN1 / PTPN1 / XDH	8/66	444/18866	0.000153589	0.0012395	0.000616088		8
GO:0071214	cellular response to abiotic stimulus	AKR1B1 / AKT1 / EGFR / KDM1A / MAPK14 / MDM2 / NOX4	7/66	331/18866	0.00015398	0.0012395	0.000616088		7
GO:0104004	cellular response to environmental stimulus	AKR1B1 / AKT1 / EGFR / KDM1A / MAPK14 / MDM2 / NOX4	7/66	331/18866	0.00015398	0.0012395	0.000616088		7
GO:0060055	angiogenesis involved in wound healing	ALOX5 / KDR / TNF	3/66	30/18866	0.000155179	0.00124264	0.000617652		3
GO:0071480	cellular response to gamma radiation	KDM1A / MDM2 / NOX4	3/66	30/18866	0.000155179	0.00124264	0.000617652		3
GO:0097305	response to alcohol	AHR / AKT1 / DRD2 / IL2 / PPARG / STAT3	6/66	234/18866	0.000166689	0.00133135	0.000661743		6
GO:0010827	regulation of glucose transmembrane transport	AKT1 / FABP5 / MAPK14 / TNF	4/66	79/18866	0.000168524	0.00134252	0.000667294		4
GO:0014072	response to isoquinoline alkaloid	DRD2 / MDM2 / PPP5C	3/66	31/18866	0.000171376	0.00135471	0.000673354		3
GO:0043278	response to morphine	DRD2 / MDM2 / PPP5C	3/66	31/18866	0.000171376	0.00135471	0.000673354		3
GO:1902253	regulation of intrinsic apoptotic signaling pathway by p53 class mediator	KDM1A / MDM2 / MIF	3/66	31/18866	0.000171376	0.00135471	0.000673354		3
GO:0014074	response to purine-containing compound	AHR / KDM1A / NOX4 / PIK3CG / PPARG	5/66	149/18866	0.000174239	0.0013738	0.000682846		5
GO:1900182	positive regulation of protein localization to nucleus	AKT1 / MAPK1 / MAPK14 / PSEN1	4/66	80/18866	0.000176929	0.00139145	0.000691618		4
GO:0032872	regulation of stress-activated MAPK cascade	AKT1 / EGFR / MAPK1 / PTPN1 / TNF / XDH	6/66	237/18866	0.000178614	0.00139917	0.000695454		6
GO:0009896	positive regulation of catabolic process	ADRA2A / AKT1 / KDR / MDM2 / PPARA / PSEN1 / PTPN1 / TNF	8/66	454/18866	0.000178821	0.00139917	0.000695454		8
GO:0006606	protein import into nucleus	AKT1 / MAPK1 / MAPK14 / PSEN1 / STAT3	5/66	150/18866	0.000179763	0.00140298	0.000697346		5
GO:0006874	cellular calcium ion homeostasis	AGTR1 / DRD2 / ESR1 / HTR2C / IL2 / OXTR / PIK3CG / PSEN1	8/66	456/18866	0.000184256	0.00143423	0.000712881		8
GO:0008643	carbohydrate transport	AKT1 / FABP5 / MAPK14 / PPARD / TNF	5/66	151/18866	0.000185421	0.00143423	0.000712881		5
GO:0001937	negative regulation of endothelial cell proliferation	ALOX5 / PPARG / TNF / XDH	4/66	81/18866	0.000185634	0.00143423	0.000712881		4
GO:0001960	negative regulation of cytokine-mediated signaling pathway	NR1H2 / NR1H3 / NR1H4 / PPARG	4/66	81/18866	0.000185634	0.00143423	0.000712881		4
GO:0046320	regulation of fatty acid oxidation	AKT1 / PPARA / PPARG	3/66	32/18866	0.000188633	0.00145011	0.000720775		3
GO:1903959	regulation of anion transmembrane transport	ABCB1 / AKT1 / PSEN1	3/66	32/18866	0.000188633	0.00145011	0.000720775		3
GO:0070302	regulation of stress-activated protein kinase signaling cascade	AKT1 / EGFR / MAPK1 / PTPN1 / TNF / XDH	6/66	240/18866	0.000191204	0.00146621	0.000728777		6
GO:0014855	striated muscle cell proliferation	MAPK1 / MAPK14 / PPARD / STAT3	4/66	83/18866	0.000203963	0.0015563	0.000773553		4
GO:0048145	regulation of fibroblast proliferation	EGFR / ESR1 / MIF / PPARG	4/66	83/18866	0.000203963	0.0015563	0.000773553		4
GO:0001975	response to amphetamine	CNR2 / DRD2 / OXTR	3/66	33/18866	0.000206978	0.00156378	0.000777272		3
GO:0048384	retinoic acid receptor signaling pathway	CYP26A1 / NR1H2 / PPARG	3/66	33/18866	0.000206978	0.00156378	0.000777272		3
GO:0120255	olefinic compound biosynthetic process	ALOX15 / ALOX5 / CYP19A1	3/66	33/18866	0.000206978	0.00156378	0.000777272		3
GO:1901797	negative regulation of signal transduction by p53 class mediator	KDM1A / MDM2 / MIF	3/66	33/18866	0.000206978	0.00156378	0.000777272		3
GO:0050817	coagulation	ADRA2A / HDAC1 / KDM1A / MAPK1 / PIK3CG / PSEN1 / WNT3A	7/66	349/18866	0.000213042	0.00160201	0.000796276		7
GO:0015844	monoamine transport	ADRA2A / CHRM5 / DRD2 / OXTR	4/66	84/18866	0.000213602	0.00160201	0.000796276		4
GO:0048144	fibroblast proliferation	EGFR / ESR1 / MIF / PPARG	4/66	84/18866	0.000213602	0.00160201	0.000796276		4
GO:0000187	activation of MAPK activity	ALK / MAPK1 / MAPK14 / PTPN1 / TNF	5/66	156/18866	0.000215779	0.0016144	0.000802436		5
GO:0055074	calcium ion homeostasis	AGTR1 / DRD2 / ESR1 / HTR2C / IL2 / OXTR / PIK3CG / PSEN1	8/66	468/18866	0.000219806	0.00164054	0.000815426		8
GO:0006970	response to osmotic stress	ABCB1 / AKR1B1 / EGFR / TNF	4/66	85/18866	0.000223564	0.00165788	0.000824043		4
GO:0043154	negative regulation of cysteine-type endopeptidase activity involved in apoptotic process	AKT1 / MDM2 / RPS6KA3 / TNF	4/66	85/18866	0.000223564	0.00165788	0.000824043		4
GO:0042759	long-chain fatty acid biosynthetic process	ALOX15 / ALOX5 / CYP3A4	3/66	34/18866	0.000226442	0.00165788	0.000824043		3
GO:0042908	xenobiotic transport	ABCB1 / ABCG2 / NR1I2	3/66	34/18866	0.000226442	0.00165788	0.000824043		3
GO:0043516	regulation of DNA damage response, signal transduction by p53 class mediator	KDM1A / MDM2 / MIF	3/66	34/18866	0.000226442	0.00165788	0.000824043		3
GO:0045907	positive regulation of vasoconstriction	AKT1 / EGFR / OXTR	3/66	34/18866	0.000226442	0.00165788	0.000824043		3
GO:0050715	positive regulation of cytokine secretion	DRD2 / MIF / TNF	3/66	34/18866	0.000226442	0.00165788	0.000824043		3
GO:0051482	positive regulation of cytosolic calcium ion concentration involved in phospholipase C-activating G protein-coupled signaling pathway	AGTR1 / DRD2 / HTR2C	3/66	34/18866	0.000226442	0.00165788	0.000824043		3
GO:0035051	cardiocyte differentiation	EGFR / MAPK1 / NOX4 / PPARA / WNT3A	5/66	158/18866	0.000228928	0.0016721	0.000831114		5
GO:0001776	leukocyte homeostasis	AKT1 / FLT3 / IL2 / MIF	4/66	86/18866	0.000233856	0.00170002	0.000844989		4
GO:0042509	regulation of tyrosine phosphorylation of STAT protein	FLT3 / IL2 / STAT3 / TNF	4/66	86/18866	0.000233856	0.00170002	0.000844989		4
GO:0060761	negative regulation of response to cytokine stimulus	NR1H2 / NR1H3 / NR1H4 / PPARG	4/66	87/18866	0.000244485	0.0017614	0.000875497		4
GO:1904705	regulation of vascular associated smooth muscle cell proliferation	MDM2 / MMP2 / PPARG / TNF	4/66	87/18866	0.000244485	0.0017614	0.000875497		4
GO:1990874	vascular associated smooth muscle cell proliferation	MDM2 / MMP2 / PPARG / TNF	4/66	87/18866	0.000244485	0.0017614	0.000875497		4
GO:0051480	regulation of cytosolic calcium ion concentration	AGTR1 / DRD2 / ESR1 / HTR2C / IL2 / OXTR / PIK3CG	7/66	357/18866	0.000244591	0.0017614	0.000875497		7
GO:0009112	nucleobase metabolic process	KDM1A / MAPK1 / XDH	3/66	35/18866	0.000247053	0.00177083	0.000880187		3
GO:0032228	regulation of synaptic transmission, GABAergic	CNR2 / DRD2 / OXTR	3/66	35/18866	0.000247053	0.00177083	0.000880187		3
GO:0043122	regulation of I-kappaB kinase/NF-kappaB signaling	AKT1 / ESR1 / HDAC1 / NR1H4 / PPP5C / TNF	6/66	252/18866	0.000248752	0.00177886	0.00088418		6
GO:0070997	neuron death	AKT1 / PPARA / PPP5C / PSEN1 / STAT3 / TNF / WNT3A	7/66	360/18866	0.000257351	0.00183609	0.000912623		7
GO:0001667	ameboidal-type cell migration	AKT1 / CYP1B1 / DPP4 / KDR / LTB4R2 / PPARD / PPARG / TNF	8/66	481/18866	0.0002645	0.00188273	0.000935805		8
GO:0007260	tyrosine phosphorylation of STAT protein	FLT3 / IL2 / STAT3 / TNF	4/66	89/18866	0.00026678	0.00189457	0.000941691		4
GO:0001893	maternal placenta development	AKT1 / MAPK1 / PPARD	3/66	36/18866	0.00026884	0.0019048	0.000946774		3
GO:0048872	homeostasis of number of cells	AKT1 / FLT3 / IL2 / MAPK14 / MIF / STAT3	6/66	256/18866	0.000270699	0.00191357	0.000951133		6
GO:0042058	regulation of epidermal growth factor receptor signaling pathway	ADRA2A / AKT1 / EGFR / PSEN1	4/66	90/18866	0.000278459	0.00195941	0.000973917		4
GO:0070542	response to fatty acid	AKT1 / NR1H4 / PPARG / PPP5C	4/66	90/18866	0.000278459	0.00195941	0.000973917		4
GO:0051052	regulation of DNA metabolic process	AKT1 / EGFR / IL2 / KDM1A / MAPK1 / NOX4 / PPARG	7/66	365/18866	0.000279808	0.00196441	0.000976405		7
GO:0051952	regulation of amine transport	ADRA2A / DRD2 / OXTR / PSEN1	4/66	91/18866	0.0002905	0.00203482	0.0010114		4
GO:0097242	amyloid-beta clearance	CYP51A1 / HDAC1 / TNF	3/66	37/18866	0.000291831	0.00203488	0.00101143		3
GO:0098926	postsynaptic signal transduction	CHRM5 / STAT3 / WNT3A	3/66	37/18866	0.000291831	0.00203488	0.00101143		3
GO:1905897	regulation of response to endoplasmic reticulum stress	ALOX5 / NR1H2 / NR1H3 / PTPN1	4/66	92/18866	0.000302911	0.00210735	0.00104745		4
GO:0072503	cellular divalent inorganic cation homeostasis	AGTR1 / DRD2 / ESR1 / HTR2C / IL2 / OXTR / PIK3CG / PSEN1	8/66	492/18866	0.000307913	0.00213732	0.00106235		8
GO:0002532	production of molecular mediator involved in inflammatory response	ALOX5 / MAPK14 / STAT3 / TNF	4/66	93/18866	0.000315697	0.00216935	0.00107827		4
GO:2000117	negative regulation of cysteine-type endopeptidase activity	AKT1 / MDM2 / RPS6KA3 / TNF	4/66	93/18866	0.000315697	0.00216935	0.00107827		4
GO:0019433	triglyceride catabolic process	FABP4 / FABP5 / PIK3CG	3/66	38/18866	0.000316055	0.00216935	0.00107827		3
GO:0051954	positive regulation of amine transport	DRD2 / OXTR / PSEN1	3/66	38/18866	0.000316055	0.00216935	0.00107827		3
GO:0071392	cellular response to estradiol stimulus	EGFR / ESR1 / ESR2	3/66	38/18866	0.000316055	0.00216935	0.00107827		3
GO:0034308	primary alcohol metabolic process	AKR1B1 / ALDH2 / CYP1B1 / CYP3A4	4/66	94/18866	0.000328867	0.00223935	0.00111306		4
GO:0051591	response to cAMP	AHR / KDM1A / NOX4 / PIK3CG	4/66	94/18866	0.000328867	0.00223935	0.00111306		4
GO:1905954	positive regulation of lipid localization	CYP19A1 / MIF / NR1H2 / NR1H3	4/66	94/18866	0.000328867	0.00223935	0.00111306		4
GO:0030307	positive regulation of cell growth	AKT1 / EGFR / IL2 / RPS6KA3 / WNT3A	5/66	171/18866	0.000329894	0.00223935	0.00111306		5
GO:0051170	import into nucleus	AKT1 / MAPK1 / MAPK14 / PSEN1 / STAT3	5/66	171/18866	0.000329894	0.00223935	0.00111306		5
GO:0050806	positive regulation of synaptic transmission	DRD2 / EGFR / MAPK1 / OXTR / TNF	5/66	172/18866	0.000338861	0.00229097	0.00113872		5
GO:0072331	signal transduction by p53 class mediator	AKT1 / HDAC1 / KDM1A / MAPK14 / MDM2 / MIF	6/66	267/18866	0.00033899	0.00229097	0.00113872		6
GO:0060416	response to growth hormone	AKT1 / PTPN1 / STAT3	3/66	39/18866	0.000341539	0.00229402	0.00114024		3
GO:0007589	body fluid secretion	NR1H2 / NR1H3 / OXTR / XDH	4/66	95/18866	0.000342425	0.00229402	0.00114024		4
GO:0050709	negative regulation of protein secretion	ADRA2A / CYP51A1 / DRD2 / NR1H3	4/66	95/18866	0.000342425	0.00229402	0.00114024		4
GO:1903725	regulation of phospholipid metabolic process	CHRM5 / FLT3 / HTR2C / NR1H4	4/66	95/18866	0.000342425	0.00229402	0.00114024		4
GO:0050680	negative regulation of epithelial cell proliferation	ALOX5 / PPARD / PPARG / TNF / XDH	5/66	175/18866	0.000366873	0.00244085	0.00121322		5
GO:0008654	phospholipid biosynthetic process	ALOX15 / FABP5 / HTR2C / NR1H4 / PIK3CG / PPARD	6/66	271/18866	0.000366924	0.00244085	0.00121322		6
GO:0042307	positive regulation of protein import into nucleus	MAPK1 / MAPK14 / PSEN1	3/66	40/18866	0.000368311	0.00244085	0.00121322		3
GO:0140353	lipid export from cell	AGTR1 / CYP19A1 / MIF	3/66	40/18866	0.000368311	0.00244085	0.00121322		3
GO:1902895	positive regulation of pri-miRNA transcription by RNA polymerase II	PPARG / STAT3 / TNF	3/66	40/18866	0.000368311	0.00244085	0.00121322		3
GO:0042100	B cell proliferation	AHR / IL2 / MIF / WNT3A	4/66	97/18866	0.000370736	0.00244114	0.00121336		4
GO:0120162	positive regulation of cold-induced thermogenesis	FABP4 / FABP5 / KDM1A / OXTR	4/66	97/18866	0.000370736	0.00244114	0.00121336		4
GO:1901184	regulation of ERBB signaling pathway	ADRA2A / AKT1 / EGFR / PSEN1	4/66	97/18866	0.000370736	0.00244114	0.00121336		4
GO:0002832	negative regulation of response to biotic stimulus	DRD2 / NR1H2 / NR1H3 / PPARG	4/66	98/18866	0.000385503	0.00252332	0.00125421		4
GO:0045833	negative regulation of lipid metabolic process	ADRA2A / AKT1 / PIK3CG / TNF	4/66	98/18866	0.000385503	0.00252332	0.00125421		4
GO:0031349	positive regulation of defense response	AGTR1 / EGFR / FABP4 / IL2 / PIK3CG / STAT3 / TNF	7/66	385/18866	0.000385973	0.00252332	0.00125421		7
GO:0030324	lung development	EGFR / HSD11B1 / MAPK1 / PGR / TNF	5/66	177/18866	0.000386498	0.00252332	0.00125421		5
GO:0030890	positive regulation of B cell proliferation	IL2 / MIF / WNT3A	3/66	41/18866	0.000396397	0.0025729	0.00127886		3
GO:0048771	tissue remodeling	EGFR / IL2 / MDM2 / MMP2 / NOX4	5/66	178/18866	0.000396604	0.0025729	0.00127886		5
GO:0051897	positive regulation of protein kinase B signaling	EGFR / ESR1 / NOX4 / PIK3CG / TNF	5/66	178/18866	0.000396604	0.0025729	0.00127886		5
GO:0015837	amine transport	ADRA2A / DRD2 / OXTR / PSEN1	4/66	99/18866	0.000400685	0.00258846	0.00128659		4
GO:0090277	positive regulation of peptide hormone secretion	DRD2 / EGFR / NR1H4 / PPARD	4/66	99/18866	0.000400685	0.00258846	0.00128659		4
GO:0034504	protein localization to nucleus	AKT1 / MAPK1 / MAPK14 / MDM2 / PSEN1 / STAT3	6/66	277/18866	0.000412176	0.00265711	0.00132071		6
GO:0042692	muscle cell differentiation	AKT1 / KDM1A / MAPK14 / MDM2 / NOX4 / PPARA / WNT3A	7/66	390/18866	0.000417007	0.00268263	0.00133339		7
GO:0006509	membrane protein ectodomain proteolysis	ADRA2A / PSEN1 / TNF	3/66	42/18866	0.000425825	0.00272227	0.0013531		3
GO:0044058	regulation of digestive system process	NR1H2 / NR1H3 / OXTR	3/66	42/18866	0.000425825	0.00272227	0.0013531		3
GO:1904591	positive regulation of protein import	MAPK1 / MAPK14 / PSEN1	3/66	42/18866	0.000425825	0.00272227	0.0013531		3
GO:0010950	positive regulation of endopeptidase activity	PPARG / STAT3 / TNF / WNT3A / XDH	5/66	181/18866	0.000428122	0.00272562	0.00135476		5
GO:0030323	respiratory tube development	EGFR / HSD11B1 / MAPK1 / PGR / TNF	5/66	181/18866	0.000428122	0.00272562	0.00135476		5
GO:0002792	negative regulation of peptide secretion	ADRA2A / CYP51A1 / DRD2 / NR1H3	4/66	101/18866	0.000432324	0.00274669	0.00136523		4
GO:0055024	regulation of cardiac muscle tissue development	MAPK1 / MAPK14 / PPARA / WNT3A	4/66	102/18866	0.000448795	0.0028396	0.00141141		4
GO:1903076	regulation of protein localization to plasma membrane	AKT1 / EGFR / TNF / WNT3A	4/66	102/18866	0.000448795	0.0028396	0.00141141		4
GO:0046717	acid secretion	CHRM5 / DRD2 / OXTR	3/66	43/18866	0.000456621	0.00287727	0.00143014		3
GO:0090207	regulation of triglyceride metabolic process	NR1H2 / NR1H3 / PIK3CG	3/66	43/18866	0.000456621	0.00287727	0.00143014		3
GO:0022900	electron transport chain	AKR1B1 / ALDH2 / CYP19A1 / NOX4 / XDH	5/66	184/18866	0.000461496	0.0028973	0.00144009		5
GO:0046651	lymphocyte proliferation	AHR / FLT3 / IL2 / MIF / PIK3CG / WNT3A	6/66	283/18866	0.000461683	0.0028973	0.00144009		6
GO:0042176	regulation of protein catabolic process	ADRA2A / AKT1 / CYP51A1 / EGFR / MDM2 / PSEN1 / TNF	7/66	397/18866	0.000463784	0.00290455	0.0014437		7
GO:0034766	negative regulation of ion transmembrane transport	ADRA2A / AKT1 / DRD2 / KCNH2	4/66	103/18866	0.000465708	0.00291068	0.00144675		4
GO:0007249	I-kappaB kinase/NF-kappaB signaling	AKT1 / ESR1 / HDAC1 / NR1H4 / PPP5C / TNF	6/66	286/18866	0.000488118	0.00303043	0.00150627		6
GO:0032943	mononuclear cell proliferation	AHR / FLT3 / IL2 / MIF / PIK3CG / WNT3A	6/66	286/18866	0.000488118	0.00303043	0.00150627		6
GO:0043542	endothelial cell migration	AKT1 / CYP1B1 / DPP4 / KDR / PPARG / TNF	6/66	286/18866	0.000488118	0.00303043	0.00150627		6
GO:0031670	cellular response to nutrient	MDM2 / NR1H4 / PPARG	3/66	44/18866	0.000488811	0.00303043	0.00150627		3
GO:0007631	feeding behavior	DRD2 / HTR2C / OXTR / STAT3	4/66	105/18866	0.000500892	0.00309286	0.0015373		4
GO:0044070	regulation of anion transport	ABCB1 / AKT1 / MIF / PSEN1	4/66	105/18866	0.000500892	0.00309286	0.0015373		4
GO:0014002	astrocyte development	EGFR / PSEN1 / TNF	3/66	45/18866	0.000522421	0.00321933	0.00160016		3
GO:0002676	regulation of chronic inflammatory response	CYP19A1 / TNF	2/66	10/18866	0.000532688	0.0032651	0.00162291		2
GO:1900222	negative regulation of amyloid-beta clearance	CYP51A1 / TNF	2/66	10/18866	0.000532688	0.0032651	0.00162291		2
GO:0030308	negative regulation of cell growth	ESR2 / PPARA / PPARD / PPARG / WNT3A	5/66	190/18866	0.000534096	0.0032651	0.00162291		5
GO:0051048	negative regulation of secretion	ADRA2A / CYP51A1 / DRD2 / NR1H3 / OXTR	5/66	190/18866	0.000534096	0.0032651	0.00162291		5
GO:1903426	regulation of reactive oxygen species biosynthetic process	AKT1 / ALOX5 / STAT3 / TNF	4/66	107/18866	0.00053793	0.00328201	0.00163132		4
GO:0032526	response to retinoic acid	CYP26A1 / PPARG / PTGES / WNT3A	4/66	108/18866	0.000557161	0.00338783	0.00168391		4
GO:0017144	drug metabolic process	CYP2C19 / CYP3A4 / NR1I2	3/66	46/18866	0.000557476	0.00338783	0.00168391		3
GO:0021761	limbic system development	ALK / DRD2 / HDAC1 / WNT3A	4/66	109/18866	0.000576876	0.00349881	0.00173907		4
GO:0014075	response to amine	CNR2 / DRD2 / OXTR	3/66	47/18866	0.000594003	0.00356834	0.00177363		3
GO:0032369	negative regulation of lipid transport	AKT1 / NR1H2 / NR1H3	3/66	47/18866	0.000594003	0.00356834	0.00177363		3
GO:0042572	retinol metabolic process	AKR1B1 / CYP1B1 / CYP3A4	3/66	47/18866	0.000594003	0.00356834	0.00177363		3
GO:0070849	response to epidermal growth factor	AKT1 / EGFR / MAPK1	3/66	47/18866	0.000594003	0.00356834	0.00177363		3
GO:0003015	heart process	DRD2 / IL2 / KCNH2 / MDM2 / NOX4 / PIK3CG	6/66	297/18866	0.000595303	0.00356834	0.00177363		6
GO:0071356	cellular response to tumor necrosis factor	AKT1 / FABP4 / MAPK1 / MAPK14 / NR1H4 / TNF	6/66	297/18866	0.000595303	0.00356834	0.00177363		6
GO:0007219	Notch signaling pathway	AKT1 / EGFR / NR1H4 / PSEN1 / STAT3	5/66	195/18866	0.000600897	0.00359486	0.00178682		5
GO:0002040	sprouting angiogenesis	AGTR1 / AKT1 / ALOX5 / KDR / PKM	5/66	196/18866	0.000614978	0.00367195	0.00182514		5
GO:0033628	regulation of cell adhesion mediated by integrin	CYP1B1 / DPP4 / PIK3CG	3/66	48/18866	0.000632025	0.00373745	0.00185769		3
GO:0042220	response to cocaine	DRD2 / MDM2 / OXTR	3/66	48/18866	0.000632025	0.00373745	0.00185769		3
GO:0046461	neutral lipid catabolic process	FABP4 / FABP5 / PIK3CG	3/66	48/18866	0.000632025	0.00373745	0.00185769		3
GO:0046464	acylglycerol catabolic process	FABP4 / FABP5 / PIK3CG	3/66	48/18866	0.000632025	0.00373745	0.00185769		3
GO:0051932	synaptic transmission, GABAergic	CNR2 / DRD2 / OXTR	3/66	48/18866	0.000632025	0.00373745	0.00185769		3
GO:0046822	regulation of nucleocytoplasmic transport	MAPK1 / MAPK14 / MDM2 / PSEN1	4/66	112/18866	0.000638996	0.00377142	0.00187458		4
GO:0019371	cyclooxygenase pathway	PTGES / PTGS1	2/66	11/18866	0.000649593	0.00379811	0.00188784		2
GO:0051006	positive regulation of lipoprotein lipase activity	NR1H2 / NR1H3	2/66	11/18866	0.000649593	0.00379811	0.00188784		2
GO:0060159	regulation of dopamine receptor signaling pathway	ALK / DRD2	2/66	11/18866	0.000649593	0.00379811	0.00188784		2
GO:0070673	response to interleukin-18	AKT1 / ALOX5	2/66	11/18866	0.000649593	0.00379811	0.00188784		2
GO:0050890	cognition	DRD2 / EGFR / MAPK1 / OXTR / PSEN1 / TNF	6/66	302/18866	0.000649693	0.00379811	0.00188784		6
GO:0001938	positive regulation of endothelial cell proliferation	AGTR1 / AKT1 / KDR / STAT3	4/66	113/18866	0.000660717	0.00385522	0.00191623		4
GO:0002673	regulation of acute inflammatory response	PIK3CG / PPARG / TNF	3/66	49/18866	0.000671567	0.00388725	0.00193215		3
GO:0031279	regulation of cyclase activity	DRD2 / LTB4R2 / MAPK14	3/66	49/18866	0.000671567	0.00388725	0.00193215		3
GO:0120178	steroid hormone biosynthetic process	AKR1B1 / CYP19A1 / HSD17B1	3/66	49/18866	0.000671567	0.00388725	0.00193215		3
GO:1900087	positive regulation of G1/S transition of mitotic cell cycle	AKT1 / EGFR / MDM2	3/66	49/18866	0.000671567	0.00388725	0.00193215		3
GO:0017038	protein import	AKT1 / MAPK1 / MAPK14 / PSEN1 / STAT3	5/66	200/18866	0.00067379	0.00388725	0.00193215		5
GO:0051054	positive regulation of DNA metabolic process	AKT1 / EGFR / IL2 / MAPK1 / NOX4	5/66	200/18866	0.00067379	0.00388725	0.00193215		5
GO:0001763	morphogenesis of a branching structure	DRD2 / ESR1 / KDR / PGR / TNF	5/66	201/18866	0.000689129	0.00396088	0.00196875		5
GO:0031099	regeneration	EGFR / FLT3 / PKM / PPARD / PPARG	5/66	201/18866	0.000689129	0.00396088	0.00196875		5
GO:0006096	glycolytic process	PKM / PPARA / PSEN1 / STAT3	4/66	115/18866	0.000705721	0.00404868	0.00201238		4
GO:1903727	positive regulation of phospholipid metabolic process	FLT3 / HTR2C / NR1H4	3/66	50/18866	0.000712654	0.00407325	0.0020246		3
GO:1904707	positive regulation of vascular associated smooth muscle cell proliferation	MDM2 / MMP2 / TNF	3/66	50/18866	0.000712654	0.00407325	0.0020246		3
GO:0006757	ATP generation from ADP	PKM / PPARA / PSEN1 / STAT3	4/66	116/18866	0.000729018	0.00415135	0.00206342		4
GO:0046620	regulation of organ growth	AKT1 / MAPK1 / MAPK14 / PPARA	4/66	116/18866	0.000729018	0.00415135	0.00206342		4
GO:0060541	respiratory system development	EGFR / HSD11B1 / MAPK1 / PGR / TNF	5/66	204/18866	0.000736722	0.00418747	0.00208137		5
GO:0030099	myeloid cell differentiation	ESRRA / HDAC1 / MAPK14 / PPARG / PSEN1 / STAT3 / TNF	7/66	431/18866	0.000754259	0.00426161	0.00211822		7
GO:0038084	vascular endothelial growth factor signaling pathway	FLT3 / KDR / XDH	3/66	51/18866	0.00075531	0.00426161	0.00211822		3
GO:0048146	positive regulation of fibroblast proliferation	EGFR / ESR1 / MIF	3/66	51/18866	0.00075531	0.00426161	0.00211822		3
GO:0071675	regulation of mononuclear cell migration	MAPK1 / MAPK14 / TNF	3/66	51/18866	0.00075531	0.00426161	0.00211822		3
GO:0070588	calcium ion transmembrane transport	ADRA2A / DRD2 / HTR2C / PIK3CG / PSEN1 / WNT3A	6/66	312/18866	0.000770008	0.00432475	0.00214961		6
GO:0030157	pancreatic juice secretion	NR1H2 / NR1H3	2/66	12/18866	0.000777752	0.00432475	0.00214961		2
GO:0042368	vitamin D biosynthetic process	CYP3A4 / TNF	2/66	12/18866	0.000777752	0.00432475	0.00214961		2
GO:0060736	prostate gland growth	CYP19A1 / ESR1	2/66	12/18866	0.000777752	0.00432475	0.00214961		2
GO:0061365	positive regulation of triglyceride lipase activity	NR1H2 / NR1H3	2/66	12/18866	0.000777752	0.00432475	0.00214961		2
GO:0071073	positive regulation of phospholipid biosynthetic process	HTR2C / NR1H4	2/66	12/18866	0.000777752	0.00432475	0.00214961		2
GO:1903961	positive regulation of anion transmembrane transport	ABCB1 / PSEN1	2/66	12/18866	0.000777752	0.00432475	0.00214961		2
GO:1905522	negative regulation of macrophage migration	CYP19A1 / MIF	2/66	12/18866	0.000777752	0.00432475	0.00214961		2
GO:0000186	activation of MAPKK activity	EGFR / MAPK1 / PSEN1	3/66	52/18866	0.000799557	0.00442998	0.00220191		3
GO:0071622	regulation of granulocyte chemotaxis	DPP4 / MAPK1 / MAPK14	3/66	52/18866	0.000799557	0.00442998	0.00220191		3
GO:0045766	positive regulation of angiogenesis	AGTR1 / CYP1B1 / KDR / PKM / STAT3	5/66	208/18866	0.000803956	0.00444634	0.00221004		5
GO:0009612	response to mechanical stimulus	AKT1 / DRD2 / EGFR / MAPK14 / PPARG	5/66	209/18866	0.000821458	0.00453498	0.0022541		5
GO:0002573	myeloid leukocyte differentiation	ESRRA / MAPK14 / PPARG / PSEN1 / TNF	5/66	210/18866	0.000839243	0.00461659	0.00229466		5
GO:0034764	positive regulation of transmembrane transport	ABCB1 / AKT1 / KCNH2 / MAPK14 / PSEN1	5/66	210/18866	0.000839243	0.00461659	0.00229466		5
GO:0043124	negative regulation of I-kappaB kinase/NF-kappaB signaling	ESR1 / HDAC1 / NR1H4	3/66	53/18866	0.000845421	0.00463399	0.00230331		3
GO:0045661	regulation of myoblast differentiation	MAPK14 / PPARD / TNF	3/66	53/18866	0.000845421	0.00463399	0.00230331		3
GO:0043393	regulation of protein binding	AKT1 / KDM1A / PPARA / PSEN1 / WNT3A	5/66	211/18866	0.000857314	0.00469082	0.00233156		5
GO:0030278	regulation of ossification	ALOX5 / ESRRA / MAPK1 / MAPK14 / TNF	5/66	212/18866	0.000875674	0.00478277	0.00237726		5
GO:0034612	response to tumor necrosis factor	AKT1 / FABP4 / MAPK1 / MAPK14 / NR1H4 / TNF	6/66	320/18866	0.00087813	0.00478294	0.00237735		6
GO:0021782	glial cell development	AKT1 / EGFR / PSEN1 / TNF	4/66	122/18866	0.000880373	0.00478294	0.00237735		4
GO:0042752	regulation of circadian rhythm	DRD2 / NR1H3 / PPARA / PPARG	4/66	122/18866	0.000880373	0.00478294	0.00237735		4
GO:2000179	positive regulation of neural precursor cell proliferation	DRD2 / KDM1A / WNT3A	3/66	54/18866	0.000892924	0.00484258	0.00240699		3
GO:0007173	epidermal growth factor receptor signaling pathway	ADRA2A / AKT1 / EGFR / PSEN1	4/66	123/18866	0.000907592	0.00488743	0.00242928		4
GO:1904375	regulation of protein localization to cell periphery	AKT1 / EGFR / TNF / WNT3A	4/66	123/18866	0.000907592	0.00488743	0.00242928		4
GO:0002903	negative regulation of B cell apoptotic process	IL2 / MIF	2/66	13/18866	0.000917088	0.00488743	0.00242928		2
GO:0006703	estrogen biosynthetic process	CYP19A1 / HSD17B1	2/66	13/18866	0.000917088	0.00488743	0.00242928		2
GO:0010870	positive regulation of receptor biosynthetic process	HDAC1 / NR1H3	2/66	13/18866	0.000917088	0.00488743	0.00242928		2
GO:0014842	regulation of skeletal muscle satellite cell proliferation	PPARD / STAT3	2/66	13/18866	0.000917088	0.00488743	0.00242928		2
GO:0032429	regulation of phospholipase A2 activity	AGTR1 / EGFR	2/66	13/18866	0.000917088	0.00488743	0.00242928		2
GO:0048548	regulation of pinocytosis	NR1H2 / NR1H3	2/66	13/18866	0.000917088	0.00488743	0.00242928		2
GO:0061029	eyelid development in camera-type eye	EGFR / HDAC1	2/66	13/18866	0.000917088	0.00488743	0.00242928		2
GO:0061043	regulation of vascular wound healing	ALOX5 / TNF	2/66	13/18866	0.000917088	0.00488743	0.00242928		2
GO:0009314	response to radiation	AKT1 / DRD2 / EGFR / KDM1A / MAPK14 / MDM2 / NOX4	7/66	447/18866	0.000933415	0.00495923	0.00246497		7
GO:0046031	ADP metabolic process	PKM / PPARA / PSEN1 / STAT3	4/66	124/18866	0.0009354	0.00495923	0.00246497		4
GO:0051101	regulation of DNA binding	KDM1A / PPARG / PSEN1 / WNT3A	4/66	124/18866	0.0009354	0.00495923	0.00246497		4
GO:0022029	telencephalon cell migration	DRD2 / EGFR / PSEN1	3/66	55/18866	0.000942089	0.00496048	0.0024656		3
GO:0042304	regulation of fatty acid biosynthetic process	FABP5 / NR1H2 / NR1H3	3/66	55/18866	0.000942089	0.00496048	0.0024656		3
GO:0050433	regulation of catecholamine secretion	ADRA2A / DRD2 / OXTR	3/66	55/18866	0.000942089	0.00496048	0.0024656		3
GO:0051353	positive regulation of oxidoreductase activity	AGTR1 / AKT1 / TNF	3/66	55/18866	0.000942089	0.00496048	0.0024656		3
GO:0048568	embryonic organ development	AKT1 / EGFR / KDR / MAPK1 / PSEN1 / TNF / WNT3A	7/66	451/18866	0.000983072	0.00516743	0.00256846		7
GO:0010332	response to gamma radiation	KDM1A / MDM2 / NOX4	3/66	56/18866	0.000992938	0.00521038	0.00258981		3
GO:1903037	regulation of leukocyte cell-cell adhesion	AKT1 / ALOX5 / DPP4 / IL2 / PPARA / TNF	6/66	329/18866	0.00101341	0.00530873	0.00263869		6
GO:0071621	granulocyte chemotaxis	DPP4 / MAPK1 / MAPK14 / PIK3CG	4/66	127/18866	0.00102242	0.00532872	0.00264863		4
GO:1900180	regulation of protein localization to nucleus	AKT1 / MAPK1 / MAPK14 / PSEN1	4/66	127/18866	0.00102242	0.00532872	0.00264863		4
GO:1905477	positive regulation of protein localization to membrane	AKT1 / EGFR / TNF / WNT3A	4/66	127/18866	0.00102242	0.00532872	0.00264863		4
GO:0050432	catecholamine secretion	ADRA2A / DRD2 / OXTR	3/66	57/18866	0.00104549	0.00542162	0.0026948		3
GO:0071398	cellular response to fatty acid	AKT1 / NR1H4 / PPARG	3/66	57/18866	0.00104549	0.00542162	0.0026948		3
GO:0060562	epithelial tube morphogenesis	ESR1 / KDR / PGR / PSEN1 / TNF / WNT3A	6/66	331/18866	0.00104553	0.00542162	0.0026948		6
GO:0072089	stem cell proliferation	ABCB1 / DRD2 / KDM1A / WNT3A	4/66	128/18866	0.00105265	0.00542584	0.0026969		4
GO:0031669	cellular response to nutrient levels	MAPK1 / MDM2 / NR1H4 / PPARA / PPARG	5/66	221/18866	0.0010544	0.00542584	0.0026969		5
GO:0010889	regulation of sequestering of triglyceride	PPARA / PPARG	2/66	14/18866	0.00106752	0.00542584	0.0026969		2
GO:0014841	skeletal muscle satellite cell proliferation	PPARD / STAT3	2/66	14/18866	0.00106752	0.00542584	0.0026969		2
GO:0014854	response to inactivity	DRD2 / PKM	2/66	14/18866	0.00106752	0.00542584	0.0026969		2
GO:0014857	regulation of skeletal muscle cell proliferation	PPARD / STAT3	2/66	14/18866	0.00106752	0.00542584	0.0026969		2
GO:0033604	negative regulation of catecholamine secretion	ADRA2A / DRD2	2/66	14/18866	0.00106752	0.00542584	0.0026969		2
GO:0035358	regulation of peroxisome proliferator activated receptor signaling pathway	ALOX15 / FABP5	2/66	14/18866	0.00106752	0.00542584	0.0026969		2
GO:0046321	positive regulation of fatty acid oxidation	PPARA / PPARG	2/66	14/18866	0.00106752	0.00542584	0.0026969		2
GO:0050872	white fat cell differentiation	FABP4 / PPARG	2/66	14/18866	0.00106752	0.00542584	0.0026969		2
GO:0060397	growth hormone receptor signaling pathway via JAK-STAT	PTPN1 / STAT3	2/66	14/18866	0.00106752	0.00542584	0.0026969		2
GO:1902894	negative regulation of pri-miRNA transcription by RNA polymerase II	PPARA / PPARD	2/66	14/18866	0.00106752	0.00542584	0.0026969		2
GO:0021885	forebrain cell migration	DRD2 / EGFR / PSEN1	3/66	58/18866	0.00109978	0.00557136	0.00276923		3
GO:1903793	positive regulation of anion transport	ABCB1 / MIF / PSEN1	3/66	58/18866	0.00109978	0.00557136	0.00276923		3
GO:0019935	cyclic-nucleotide-mediated signaling	ADRA2A / AHR / CNR2 / DRD2 / HTR2C	5/66	224/18866	0.00111961	0.00566248	0.00281452		5
GO:0045732	positive regulation of protein catabolic process	ADRA2A / AKT1 / MDM2 / PSEN1 / TNF	5/66	225/18866	0.00114199	0.00576621	0.00286608		5
GO:0006766	vitamin metabolic process	CYP26A1 / CYP3A4 / PPARD / TNF	4/66	131/18866	0.00114711	0.0057731	0.0028695		4
GO:0019218	regulation of steroid metabolic process	AGTR1 / CYP51A1 / NR1H4 / TNF	4/66	131/18866	0.00114711	0.0057731	0.0028695		4
GO:0042306	regulation of protein import into nucleus	MAPK1 / MAPK14 / PSEN1	3/66	59/18866	0.00115581	0.00579792	0.00288184		3
GO:0050707	regulation of cytokine secretion	DRD2 / MIF / TNF	3/66	59/18866	0.00115581	0.00579792	0.00288184		3
GO:0001101	response to acid chemical	AKR1B1 / EGFR / MMP2 / TNF	4/66	132/18866	0.00117987	0.00590898	0.00293704		4
GO:0006165	nucleoside diphosphate phosphorylation	PKM / PPARA / PSEN1 / STAT3	4/66	133/18866	0.00121329	0.00603692	0.00300064		4
GO:0042770	signal transduction in response to DNA damage	KDM1A / MAPK14 / MDM2 / MIF	4/66	133/18866	0.00121329	0.00603692	0.00300064		4
GO:0061900	glial cell activation	EGFR / PSEN1 / TNF	3/66	60/18866	0.00121362	0.00603692	0.00300064		3
GO:1902808	positive regulation of cell cycle G1/S phase transition	AKT1 / EGFR / MDM2	3/66	60/18866	0.00121362	0.00603692	0.00300064		3
GO:0010867	positive regulation of triglyceride biosynthetic process	NR1H2 / NR1H3	2/66	15/18866	0.00122898	0.00603692	0.00300064		2
GO:0014856	skeletal muscle cell proliferation	PPARD / STAT3	2/66	15/18866	0.00122898	0.00603692	0.00300064		2
GO:0042362	fat-soluble vitamin biosynthetic process	CYP3A4 / TNF	2/66	15/18866	0.00122898	0.00603692	0.00300064		2
GO:0045820	negative regulation of glycolytic process	PPARA / STAT3	2/66	15/18866	0.00122898	0.00603692	0.00300064		2
GO:0051044	positive regulation of membrane protein ectodomain proteolysis	ADRA2A / TNF	2/66	15/18866	0.00122898	0.00603692	0.00300064		2
GO:0060099	regulation of phagocytosis, engulfment	ALOX15 / PPARG	2/66	15/18866	0.00122898	0.00603692	0.00300064		2
GO:0072567	chemokine (C-X-C motif) ligand 2 production	MIF / TNF	2/66	15/18866	0.00122898	0.00603692	0.00300064		2
GO:2000341	regulation of chemokine (C-X-C motif) ligand 2 production	MIF / TNF	2/66	15/18866	0.00122898	0.00603692	0.00300064		2
GO:0050807	regulation of synapse organization	DRD2 / MAPK14 / OXTR / TNF / WNT3A	5/66	229/18866	0.00123487	0.00605617	0.0030102		5
GO:0043280	positive regulation of cysteine-type endopeptidase activity involved in apoptotic process	PPARG / TNF / WNT3A / XDH	4/66	134/18866	0.00124736	0.006098	0.00303099		4
GO:0046683	response to organophosphorus	AHR / KDM1A / NOX4 / PIK3CG	4/66	134/18866	0.00124736	0.006098	0.00303099		4
GO:0007596	blood coagulation	ADRA2A / HDAC1 / KDM1A / MAPK1 / PIK3CG / WNT3A	6/66	343/18866	0.00125511	0.00611644	0.00304016		6
GO:0010721	negative regulation of cell development	MDM2 / PPARA / PSEN1 / STAT3 / TNF / WNT3A	6/66	343/18866	0.00125511	0.00611644	0.00304016		6
GO:0046474	glycerophospholipid biosynthetic process	ALOX15 / FABP5 / HTR2C / NR1H4 / PIK3CG	5/66	230/18866	0.00125894	0.00612536	0.0030446		5
GO:0033619	membrane protein proteolysis	ADRA2A / PSEN1 / TNF	3/66	61/18866	0.00127322	0.00617531	0.00306942		3
GO:0046324	regulation of glucose import	AKT1 / MAPK14 / TNF	3/66	61/18866	0.00127322	0.00617531	0.00306942		3
GO:0072521	purine-containing compound metabolic process	ABCG2 / KDM1A / PKM / PPARA / PSEN1 / STAT3 / XDH	7/66	472/18866	0.00127906	0.00619386	0.00307864		7
GO:0046939	nucleotide phosphorylation	PKM / PPARA / PSEN1 / STAT3	4/66	135/18866	0.0012821	0.00619514	0.00307928		4
GO:0048738	cardiac muscle tissue development	MAPK1 / MAPK14 / NOX4 / PPARA / WNT3A	5/66	231/18866	0.00128335	0.00619514	0.00307928		5
GO:0009135	purine nucleoside diphosphate metabolic process	PKM / PPARA / PSEN1 / STAT3	4/66	136/18866	0.00131751	0.00634014	0.00315135		4
GO:0009179	purine ribonucleoside diphosphate metabolic process	PKM / PPARA / PSEN1 / STAT3	4/66	136/18866	0.00131751	0.00634014	0.00315135		4
GO:0002260	lymphocyte homeostasis	AKT1 / IL2 / MIF	3/66	62/18866	0.00133463	0.00636278	0.0031626		3
GO:0007405	neuroblast proliferation	DRD2 / KDM1A / WNT3A	3/66	62/18866	0.00133463	0.00636278	0.0031626		3
GO:0010518	positive regulation of phospholipase activity	AGTR1 / EGFR / ESR1	3/66	62/18866	0.00133463	0.00636278	0.0031626		3
GO:0055025	positive regulation of cardiac muscle tissue development	MAPK1 / MAPK14 / WNT3A	3/66	62/18866	0.00133463	0.00636278	0.0031626		3
GO:0140115	export across plasma membrane	ABCB1 / ABCG2 / KCNH2	3/66	62/18866	0.00133463	0.00636278	0.0031626		3
GO:1904589	regulation of protein import	MAPK1 / MAPK14 / PSEN1	3/66	62/18866	0.00133463	0.00636278	0.0031626		3
GO:0007599	hemostasis	ADRA2A / HDAC1 / KDM1A / MAPK1 / PIK3CG / WNT3A	6/66	348/18866	0.00135138	0.00643263	0.00319732		6
GO:0008544	epidermis development	EGFR / FABP5 / HDAC1 / PPARA / PPARD / STS / TNF	7/66	477/18866	0.0013589	0.00645844	0.00321015		7
GO:0071453	cellular response to oxygen levels	AKT1 / CA9 / MDM2 / PPARD / PPARG	5/66	235/18866	0.00138453	0.00649962	0.00323062		5
GO:0071695	anatomical structure maturation	AKR1B1 / KDM1A / MMP2 / PGR / PPARG	5/66	235/18866	0.00138453	0.00649962	0.00323062		5
GO:1903039	positive regulation of leukocyte cell-cell adhesion	AKT1 / ALOX5 / DPP4 / IL2 / TNF	5/66	235/18866	0.00138453	0.00649962	0.00323062		5
GO:1904018	positive regulation of vasculature development	AGTR1 / CYP1B1 / KDR / PKM / STAT3	5/66	235/18866	0.00138453	0.00649962	0.00323062		5
GO:0072329	monocarboxylic acid catabolic process	AKT1 / CYP26A1 / PPARA / PPARD	4/66	138/18866	0.00139038	0.00649962	0.00323062		4
GO:0046622	positive regulation of organ growth	AKT1 / MAPK1 / MAPK14	3/66	63/18866	0.00139788	0.00649962	0.00323062		3
GO:0002070	epithelial cell maturation	AKR1B1 / PGR	2/66	16/18866	0.00140138	0.00649962	0.00323062		2
GO:0014061	regulation of norepinephrine secretion	ADRA2A / OXTR	2/66	16/18866	0.00140138	0.00649962	0.00323062		2
GO:0019372	lipoxygenase pathway	ALOX15 / ALOX5	2/66	16/18866	0.00140138	0.00649962	0.00323062		2
GO:0034116	positive regulation of heterotypic cell-cell adhesion	ALOX15 / TNF	2/66	16/18866	0.00140138	0.00649962	0.00323062		2
GO:0071380	cellular response to prostaglandin E stimulus	AKT1 / PPARG	2/66	16/18866	0.00140138	0.00649962	0.00323062		2
GO:0071391	cellular response to estrogen stimulus	ESR1 / MDM2	2/66	16/18866	0.00140138	0.00649962	0.00323062		2
GO:1902166	negative regulation of intrinsic apoptotic signaling pathway in response to DNA damage by p53 class mediator	KDM1A / MIF	2/66	16/18866	0.00140138	0.00649962	0.00323062		2
GO:1905050	positive regulation of metallopeptidase activity	MAPK14 / STAT3	2/66	16/18866	0.00140138	0.00649962	0.00323062		2
GO:1905153	regulation of membrane invagination	ALOX15 / PPARG	2/66	16/18866	0.00140138	0.00649962	0.00323062		2
GO:2001212	regulation of vasculogenesis	KDR / XDH	2/66	16/18866	0.00140138	0.00649962	0.00323062		2
GO:0009185	ribonucleoside diphosphate metabolic process	PKM / PPARA / PSEN1 / STAT3	4/66	139/18866	0.00142784	0.00661238	0.00328667		4
GO:0046777	protein autophosphorylation	AKT1 / ALK / EGFR / FLT3 / KDR	5/66	237/18866	0.00143727	0.00664603	0.00330339		5
GO:0051898	negative regulation of protein kinase B signaling	AKT1 / DRD2 / XDH	3/66	64/18866	0.00146298	0.00675476	0.00335744		3
GO:0009411	response to UV	AKT1 / EGFR / KDM1A / MDM2	4/66	140/18866	0.00146601	0.0067586	0.00335934		4
GO:0006913	nucleocytoplasmic transport	AKT1 / MAPK1 / MAPK14 / MDM2 / PSEN1 / STAT3	6/66	354/18866	0.00147424	0.00678638	0.00337315		6
GO:0050803	regulation of synapse structure or activity	DRD2 / MAPK14 / OXTR / TNF / WNT3A	5/66	240/18866	0.00151915	0.00697222	0.00346553		5
GO:0070663	regulation of leukocyte proliferation	AHR / IL2 / MAPK1 / MIF / WNT3A	5/66	240/18866	0.00151915	0.00697222	0.00346553		5
GO:0007588	excretion	ABCG2 / AGTR1 / DRD2	3/66	65/18866	0.00152996	0.00700244	0.00348055		3
GO:0043312	neutrophil degranulation	ALOX5 / FABP5 / MAPK1 / MAPK14 / MIF / PKM / PSEN1	7/66	487/18866	0.00153029	0.00700244	0.00348055		7
GO:0051169	nuclear transport	AKT1 / MAPK1 / MAPK14 / MDM2 / PSEN1 / STAT3	6/66	357/18866	0.00153879	0.00703088	0.00349468		6
GO:0034765	regulation of ion transmembrane transport	ABCB1 / ADRA2A / AKT1 / DRD2 / KCNH2 / PIK3CG / PSEN1	7/66	489/18866	0.00156651	0.00714692	0.00355236		7
GO:0009299	mRNA transcription	PPARD / STAT3	2/66	17/18866	0.00158465	0.00717744	0.00356753		2
GO:0030540	female genitalia development	CYP19A1 / ESR1	2/66	17/18866	0.00158465	0.00717744	0.00356753		2
GO:0032966	negative regulation of collagen biosynthetic process	PPARD / PPARG	2/66	17/18866	0.00158465	0.00717744	0.00356753		2
GO:0048243	norepinephrine secretion	ADRA2A / OXTR	2/66	17/18866	0.00158465	0.00717744	0.00356753		2
GO:0002283	neutrophil activation involved in immune response	ALOX5 / FABP5 / MAPK1 / MAPK14 / MIF / PKM / PSEN1	7/66	490/18866	0.00158487	0.00717744	0.00356753		7
GO:1905207	regulation of cardiocyte differentiation	EGFR / PPARA / WNT3A	3/66	66/18866	0.00159883	0.00723002	0.00359366		3
GO:0010212	response to ionizing radiation	KDM1A / MAPK14 / MDM2 / NOX4	4/66	144/18866	0.00162582	0.00734125	0.00364895		4
GO:0032890	regulation of organic acid transport	AKT1 / MIF / PSEN1	3/66	67/18866	0.00166962	0.00751696	0.00373628		3
GO:1903672	positive regulation of sprouting angiogenesis	AGTR1 / KDR / PKM	3/66	67/18866	0.00166962	0.00751696	0.00373628		3
GO:0007159	leukocyte cell-cell adhesion	AKT1 / ALOX5 / DPP4 / IL2 / PPARA / TNF	6/66	364/18866	0.0016978	0.00763263	0.00379378		6
GO:0032642	regulation of chemokine production	MIF / NR1H4 / TNF	3/66	68/18866	0.00174234	0.00781005	0.00388197		3
GO:0042446	hormone biosynthetic process	AKR1B1 / CYP19A1 / HSD17B1	3/66	68/18866	0.00174234	0.00781005	0.00388197		3
GO:0051098	regulation of binding	AKT1 / KDM1A / PPARA / PPARG / PSEN1 / WNT3A	6/66	367/18866	0.00176965	0.00790398	0.00392865		6
GO:0010713	negative regulation of collagen metabolic process	PPARD / PPARG	2/66	18/18866	0.00177872	0.00790398	0.00392865		2
GO:0051023	regulation of immunoglobulin secretion	IL2 / TNF	2/66	18/18866	0.00177872	0.00790398	0.00392865		2
GO:0060457	negative regulation of digestive system process	NR1H3 / OXTR	2/66	18/18866	0.00177872	0.00790398	0.00392865		2
GO:1902165	regulation of intrinsic apoptotic signaling pathway in response to DNA damage by p53 class mediator	KDM1A / MIF	2/66	18/18866	0.00177872	0.00790398	0.00392865		2
GO:1990000	amyloid fibril formation	MDM2 / PSEN1	2/66	18/18866	0.00177872	0.00790398	0.00392865		2
GO:1903670	regulation of sprouting angiogenesis	AGTR1 / ALOX5 / KDR / PKM	4/66	148/18866	0.00179737	0.00797535	0.00396413		4
GO:0071230	cellular response to amino acid stimulus	EGFR / MMP2 / TNF	3/66	69/18866	0.00181701	0.0080473	0.00399989		3
GO:0045861	negative regulation of proteolysis	AKT1 / MDM2 / NR1H2 / PSEN1 / RPS6KA3 / TNF	6/66	369/18866	0.00181882	0.0080473	0.00399989		6
GO:0070665	positive regulation of leukocyte proliferation	IL2 / MAPK1 / MIF / WNT3A	4/66	150/18866	0.00188769	0.00832806	0.00413944		4
GO:0097530	granulocyte migration	DPP4 / MAPK1 / MAPK14 / PIK3CG	4/66	150/18866	0.00188769	0.00832806	0.00413944		4
GO:0031668	cellular response to extracellular stimulus	MAPK1 / MDM2 / NR1H4 / PPARA / PPARG	5/66	253/18866	0.00191423	0.00843304	0.00419162		5
GO:0051224	negative regulation of protein transport	ADRA2A / CYP51A1 / DRD2 / NR1H3	4/66	151/18866	0.00193401	0.00849584	0.00422284		4
GO:2001056	positive regulation of cysteine-type endopeptidase activity	PPARG / TNF / WNT3A / XDH	4/66	151/18866	0.00193401	0.00849584	0.00422284		4
GO:0045926	negative regulation of growth	ESR2 / PPARA / PPARD / PPARG / WNT3A	5/66	254/18866	0.00194746	0.00854271	0.00424613		5
GO:0032371	regulation of sterol transport	NR1H2 / NR1H3 / PPARG	3/66	71/18866	0.00197229	0.0085905	0.00426989		3
GO:0033627	cell adhesion mediated by integrin	CYP1B1 / DPP4 / PIK3CG	3/66	71/18866	0.00197229	0.0085905	0.00426989		3
GO:0030111	regulation of Wnt signaling pathway	EGFR / ESR1 / HDAC1 / MAPK14 / PSEN1 / WNT3A	6/66	375/18866	0.00197259	0.0085905	0.00426989		6
GO:0002224	toll-like receptor signaling pathway	ESR1 / NR1H3 / NR1H4 / RPS6KA3	4/66	152/18866	0.00198112	0.0085905	0.00426989		4
GO:0006090	pyruvate metabolic process	PKM / PPARA / PSEN1 / STAT3	4/66	152/18866	0.00198112	0.0085905	0.00426989		4
GO:0001696	gastric acid secretion	CHRM5 / OXTR	2/66	19/18866	0.0019835	0.0085905	0.00426989		2
GO:0010759	positive regulation of macrophage chemotaxis	MAPK1 / MAPK14	2/66	19/18866	0.0019835	0.0085905	0.00426989		2
GO:0051546	keratinocyte migration	LTB4R2 / PPARD	2/66	19/18866	0.0019835	0.0085905	0.00426989		2
GO:2000010	positive regulation of protein localization to cell surface	AKT1 / TNF	2/66	19/18866	0.0019835	0.0085905	0.00426989		2
GO:0008016	regulation of heart contraction	DRD2 / IL2 / KCNH2 / MDM2 / PIK3CG	5/66	256/18866	0.00201518	0.00871544	0.00433199		5
GO:0008203	cholesterol metabolic process	CYP3A4 / CYP51A1 / NR1H4 / PPARD	4/66	153/18866	0.00202901	0.00875063	0.00434948		4
GO:0016202	regulation of striated muscle tissue development	MAPK1 / MAPK14 / PPARA / WNT3A	4/66	153/18866	0.00202901	0.00875063	0.00434948		4
GO:0050663	cytokine secretion	DRD2 / MIF / TNF	3/66	72/18866	0.00205293	0.00882904	0.00438845		3
GO:0070988	demethylation	CYP3A4 / CYP51A1 / KDM1A	3/66	72/18866	0.00205293	0.00882904	0.00438845		3
GO:0009132	nucleoside diphosphate metabolic process	PKM / PPARA / PSEN1 / STAT3	4/66	155/18866	0.00212719	0.00911016	0.00452818		4
GO:0048754	branching morphogenesis of an epithelial tube	ESR1 / KDR / PGR / TNF	4/66	155/18866	0.00212719	0.00911016	0.00452818		4
GO:1904950	negative regulation of establishment of protein localization	ADRA2A / CYP51A1 / DRD2 / NR1H3	4/66	155/18866	0.00212719	0.00911016	0.00452818		4
GO:0010517	regulation of phospholipase activity	AGTR1 / EGFR / ESR1	3/66	73/18866	0.0021356	0.00912079	0.00453347		3
GO:0070227	lymphocyte apoptotic process	AKT1 / IL2 / MIF	3/66	73/18866	0.0021356	0.00912079	0.00453347		3
GO:0007611	learning or memory	DRD2 / EGFR / MAPK1 / OXTR / PSEN1	5/66	260/18866	0.00215577	0.00919417	0.00456994		5
GO:1901861	regulation of muscle tissue development	MAPK1 / MAPK14 / PPARA / WNT3A	4/66	156/18866	0.00217749	0.00926258	0.00460394		4
GO:0002902	regulation of B cell apoptotic process	IL2 / MIF	2/66	20/18866	0.00219892	0.00926258	0.00460394		2
GO:0006144	purine nucleobase metabolic process	KDM1A / XDH	2/66	20/18866	0.00219892	0.00926258	0.00460394		2
GO:0007194	negative regulation of adenylate cyclase activity	DRD2 / LTB4R2	2/66	20/18866	0.00219892	0.00926258	0.00460394		2
GO:0007252	I-kappaB phosphorylation	AKT1 / TNF	2/66	20/18866	0.00219892	0.00926258	0.00460394		2
GO:0010875	positive regulation of cholesterol efflux	NR1H2 / NR1H3	2/66	20/18866	0.00219892	0.00926258	0.00460394		2
GO:0019373	epoxygenase P450 pathway	CYP1B1 / CYP2C19	2/66	20/18866	0.00219892	0.00926258	0.00460394		2
GO:0031998	regulation of fatty acid beta-oxidation	AKT1 / PPARA	2/66	20/18866	0.00219892	0.00926258	0.00460394		2
GO:0071071	regulation of phospholipid biosynthetic process	HTR2C / NR1H4	2/66	20/18866	0.00219892	0.00926258	0.00460394		2
GO:0006635	fatty acid beta-oxidation	AKT1 / PPARA / PPARD	3/66	74/18866	0.00222031	0.00930674	0.00462589		3
GO:0006801	superoxide metabolic process	EGFR / NOX4 / TNF	3/66	74/18866	0.00222031	0.00930674	0.00462589		3
GO:0046503	glycerolipid catabolic process	FABP4 / FABP5 / PIK3CG	3/66	74/18866	0.00222031	0.00930674	0.00462589		3
GO:0001654	eye development	CYP1B1 / DRD2 / EGFR / HDAC1 / PSEN1 / STAT3	6/66	384/18866	0.00222151	0.00930674	0.00462589		6
GO:0043271	negative regulation of ion transport	ADRA2A / AKT1 / DRD2 / KCNH2	4/66	157/18866	0.0022286	0.00931108	0.00462805		4
GO:0048634	regulation of muscle organ development	MAPK1 / MAPK14 / PPARA / WNT3A	4/66	157/18866	0.0022286	0.00931108	0.00462805		4
GO:0007187	G protein-coupled receptor signaling pathway, coupled to cyclic nucleotide second messenger	ADRA2A / CHRM5 / CNR2 / DRD2 / HTR2C	5/66	263/18866	0.00226583	0.00944095	0.0046926		5
GO:0045637	regulation of myeloid cell differentiation	ESRRA / HDAC1 / MAPK14 / STAT3 / TNF	5/66	263/18866	0.00226583	0.00944095	0.0046926		5
GO:0030168	platelet activation	ADRA2A / MAPK1 / PIK3CG / WNT3A	4/66	158/18866	0.00228054	0.0094894	0.00471668		4
GO:0033157	regulation of intracellular protein transport	MAPK1 / MAPK14 / MDM2 / PSEN1 / PTPN1	5/66	264/18866	0.00230341	0.00949704	0.00472048		5
GO:0032602	chemokine production	MIF / NR1H4 / TNF	3/66	75/18866	0.00230708	0.00949704	0.00472048		3
GO:0033143	regulation of intracellular steroid hormone receptor signaling pathway	ESR1 / HDAC1 / PPP5C	3/66	75/18866	0.00230708	0.00949704	0.00472048		3
GO:0038034	signal transduction in absence of ligand	AKT1 / IL2 / TNF	3/66	75/18866	0.00230708	0.00949704	0.00472048		3
GO:0046323	glucose import	AKT1 / MAPK14 / TNF	3/66	75/18866	0.00230708	0.00949704	0.00472048		3
GO:0097192	extrinsic apoptotic signaling pathway in absence of ligand	AKT1 / IL2 / TNF	3/66	75/18866	0.00230708	0.00949704	0.00472048		3
GO:1900006	positive regulation of dendrite development	ALK / IL2 / PSEN1	3/66	75/18866	0.00230708	0.00949704	0.00472048		3
GO:1900076	regulation of cellular response to insulin stimulus	ESRRA / NR1H4 / PTPN1	3/66	75/18866	0.00230708	0.00949704	0.00472048		3
GO:0055067	monovalent inorganic cation homeostasis	AGTR1 / DRD2 / KCNH2 / MAPK1	4/66	159/18866	0.00233331	0.00959216	0.00476776		4
GO:0150063	visual system development	CYP1B1 / DRD2 / EGFR / HDAC1 / PSEN1 / STAT3	6/66	388/18866	0.00233947	0.00959991	0.00477161		6
GO:0031330	negative regulation of cellular catabolic process	AKT1 / MAPK14 / PIK3CG / PSEN1 / STAT3	5/66	265/18866	0.00234144	0.00959991	0.00477161		5
GO:0071229	cellular response to acid chemical	EGFR / MMP2 / TNF	3/66	76/18866	0.00239594	0.00979721	0.00486968		3
GO:1903524	positive regulation of blood circulation	AKT1 / EGFR / OXTR	3/66	76/18866	0.00239594	0.00979721	0.00486968		3
GO:0009110	vitamin biosynthetic process	CYP3A4 / TNF	2/66	21/18866	0.00242491	0.00979844	0.00487029		2
GO:0010829	negative regulation of glucose transmembrane transport	FABP5 / TNF	2/66	21/18866	0.00242491	0.00979844	0.00487029		2
GO:0035813	regulation of renal sodium excretion	AGTR1 / DRD2	2/66	21/18866	0.00242491	0.00979844	0.00487029		2
GO:0043651	linoleic acid metabolic process	ALOX15 / ALOX5	2/66	21/18866	0.00242491	0.00979844	0.00487029		2
GO:0048305	immunoglobulin secretion	IL2 / TNF	2/66	21/18866	0.00242491	0.00979844	0.00487029		2
GO:0060065	uterus development	CYP19A1 / ESR1	2/66	21/18866	0.00242491	0.00979844	0.00487029		2
GO:0060716	labyrinthine layer blood vessel development	AKT1 / MAPK1	2/66	21/18866	0.00242491	0.00979844	0.00487029		2
GO:1900543	negative regulation of purine nucleotide metabolic process	PPARA / STAT3	2/66	21/18866	0.00242491	0.00979844	0.00487029		2
GO:2000737	negative regulation of stem cell differentiation	STAT3 / WNT3A	2/66	21/18866	0.00242491	0.00979844	0.00487029		2
GO:0014015	positive regulation of gliogenesis	HDAC1 / PPARG / TNF	3/66	77/18866	0.00248688	0.0100225	0.00498166		3
GO:0150076	neuroinflammatory response	EGFR / PSEN1 / TNF	3/66	77/18866	0.00248688	0.0100225	0.00498166		3
GO:0043467	regulation of generation of precursor metabolites and energy	AKT1 / PPARA / PSEN1 / STAT3	4/66	162/18866	0.00249667	0.0100356	0.00498818		4
GO:1902652	secondary alcohol metabolic process	CYP3A4 / CYP51A1 / NR1H4 / PPARD	4/66	162/18866	0.00249667	0.0100356	0.00498818		4
GO:0048880	sensory system development	CYP1B1 / DRD2 / EGFR / HDAC1 / PSEN1 / STAT3	6/66	394/18866	0.00252522	0.0101371	0.00503864		6
GO:0030198	extracellular matrix organization	CYP1B1 / DPP4 / KDR / MMP2 / TNF / WNT3A	6/66	395/18866	0.00255723	0.0102523	0.00509586		6
GO:0072332	intrinsic apoptotic signaling pathway by p53 class mediator	KDM1A / MDM2 / MIF	3/66	78/18866	0.00257994	0.0103298	0.00513442		3
GO:0043062	extracellular structure organization	CYP1B1 / DPP4 / KDR / MMP2 / TNF / WNT3A	6/66	396/18866	0.00258954	0.0103548	0.00514683		6
GO:0043535	regulation of blood vessel endothelial cell migration	AKT1 / KDR / PPARG / TNF	4/66	164/18866	0.00260984	0.0104089	0.00517372		4
GO:0046165	alcohol biosynthetic process	AKR1B1 / CYP3A4 / CYP51A1 / TNF	4/66	164/18866	0.00260984	0.0104089	0.00517372		4
GO:0035809	regulation of urine volume	AKR1B1 / DRD2	2/66	22/18866	0.0026614	0.0105326	0.00523519		2
GO:0042359	vitamin D metabolic process	CYP3A4 / TNF	2/66	22/18866	0.0026614	0.0105326	0.00523519		2
GO:0045980	negative regulation of nucleotide metabolic process	PPARA / STAT3	2/66	22/18866	0.0026614	0.0105326	0.00523519		2
GO:0051000	positive regulation of nitric-oxide synthase activity	AKT1 / TNF	2/66	22/18866	0.0026614	0.0105326	0.00523519		2
GO:0071157	negative regulation of cell cycle arrest	MDM2 / MIF	2/66	22/18866	0.0026614	0.0105326	0.00523519		2
GO:0071379	cellular response to prostaglandin stimulus	AKT1 / PPARG	2/66	22/18866	0.0026614	0.0105326	0.00523519		2
GO:0006809	nitric oxide biosynthetic process	AKT1 / CYP1B1 / TNF	3/66	79/18866	0.00267513	0.0105733	0.00525543		3
GO:1903531	negative regulation of secretion by cell	ADRA2A / CYP51A1 / DRD2 / NR1H3	4/66	166/18866	0.0027265	0.0107625	0.00534946		4
GO:0006110	regulation of glycolytic process	PPARA / PSEN1 / STAT3	3/66	80/18866	0.00277246	0.0109159	0.00542572		3
GO:0055021	regulation of cardiac muscle tissue growth	MAPK1 / MAPK14 / PPARA	3/66	80/18866	0.00277246	0.0109159	0.00542572		3
GO:0021766	hippocampus development	ALK / HDAC1 / WNT3A	3/66	81/18866	0.00287196	0.0112491	0.00559134		3
GO:0051100	negative regulation of binding	AKT1 / KDM1A / PPARA / PSEN1	4/66	169/18866	0.00290812	0.0112491	0.00559134		4
GO:0002052	positive regulation of neuroblast proliferation	DRD2 / KDM1A	2/66	23/18866	0.00290831	0.0112491	0.00559134		2
GO:0006907	pinocytosis	NR1H2 / NR1H3	2/66	23/18866	0.00290831	0.0112491	0.00559134		2
GO:0010866	regulation of triglyceride biosynthetic process	NR1H2 / NR1H3	2/66	23/18866	0.00290831	0.0112491	0.00559134		2
GO:0031280	negative regulation of cyclase activity	DRD2 / LTB4R2	2/66	23/18866	0.00290831	0.0112491	0.00559134		2
GO:0032098	regulation of appetite	HTR2C / PPARA	2/66	23/18866	0.00290831	0.0112491	0.00559134		2
GO:0035812	renal sodium excretion	AGTR1 / DRD2	2/66	23/18866	0.00290831	0.0112491	0.00559134		2
GO:0043586	tongue development	EGFR / HDAC1	2/66	23/18866	0.00290831	0.0112491	0.00559134		2
GO:0045723	positive regulation of fatty acid biosynthetic process	NR1H2 / NR1H3	2/66	23/18866	0.00290831	0.0112491	0.00559134		2
GO:0048714	positive regulation of oligodendrocyte differentiation	HDAC1 / PPARG	2/66	23/18866	0.00290831	0.0112491	0.00559134		2
GO:0051043	regulation of membrane protein ectodomain proteolysis	ADRA2A / TNF	2/66	23/18866	0.00290831	0.0112491	0.00559134		2
GO:1900017	positive regulation of cytokine production involved in inflammatory response	STAT3 / TNF	2/66	23/18866	0.00290831	0.0112491	0.00559134		2
GO:1904996	positive regulation of leukocyte adhesion to vascular endothelial cell	ALOX5 / TNF	2/66	23/18866	0.00290831	0.0112491	0.00559134		2
GO:0002831	regulation of response to biotic stimulus	DRD2 / MIF / NR1H2 / NR1H3 / PPARG / PTPN1	6/66	409/18866	0.00303822	0.0117368	0.00583377		6
GO:2001021	negative regulation of response to DNA damage stimulus	KDM1A / MDM2 / MIF	3/66	83/18866	0.00307749	0.0118736	0.00590175		3
GO:0021904	dorsal/ventral neural tube patterning	PSEN1 / WNT3A	2/66	24/18866	0.00316556	0.012092	0.00601032		2
GO:0034695	response to prostaglandin E	AKT1 / PPARG	2/66	24/18866	0.00316556	0.012092	0.00601032		2
GO:0044062	regulation of excretion	AGTR1 / DRD2	2/66	24/18866	0.00316556	0.012092	0.00601032		2
GO:0051004	regulation of lipoprotein lipase activity	NR1H2 / NR1H3	2/66	24/18866	0.00316556	0.012092	0.00601032		2
GO:0060396	growth hormone receptor signaling pathway	PTPN1 / STAT3	2/66	24/18866	0.00316556	0.012092	0.00601032		2
GO:0060444	branching involved in mammary gland duct morphogenesis	ESR1 / PGR	2/66	24/18866	0.00316556	0.012092	0.00601032		2
GO:0090208	positive regulation of triglyceride metabolic process	NR1H2 / NR1H3	2/66	24/18866	0.00316556	0.012092	0.00601032		2
GO:2000637	positive regulation of gene silencing by miRNA	EGFR / STAT3	2/66	24/18866	0.00316556	0.012092	0.00601032		2
GO:0045913	positive regulation of carbohydrate metabolic process	AKT1 / PPARA / PSEN1	3/66	84/18866	0.00318356	0.0121307	0.00602951		3
GO:0046209	nitric oxide metabolic process	AKT1 / CYP1B1 / TNF	3/66	84/18866	0.00318356	0.0121307	0.00602951		3
GO:0051099	positive regulation of binding	KDM1A / PPARG / PSEN1 / WNT3A	4/66	174/18866	0.00322896	0.0122884	0.00610794		4
GO:0045844	positive regulation of striated muscle tissue development	MAPK1 / MAPK14 / WNT3A	3/66	85/18866	0.00329185	0.0124944	0.00621031		3
GO:0048636	positive regulation of muscle organ development	MAPK1 / MAPK14 / WNT3A	3/66	85/18866	0.00329185	0.0124944	0.00621031		3
GO:0021700	developmental maturation	AKR1B1 / KDM1A / MMP2 / PGR / PPARG	5/66	287/18866	0.00329933	0.0124944	0.00621031		5
GO:0060047	heart contraction	DRD2 / IL2 / KCNH2 / MDM2 / PIK3CG	5/66	287/18866	0.00329933	0.0124944	0.00621031		5
GO:0006919	activation of cysteine-type endopeptidase activity involved in apoptotic process	PPARG / TNF / XDH	3/66	86/18866	0.00340238	0.0128058	0.00636508		3
GO:0007193	adenylate cyclase-inhibiting G protein-coupled receptor signaling pathway	ADRA2A / CHRM5 / DRD2	3/66	86/18866	0.00340238	0.0128058	0.00636508		3
GO:0014910	regulation of smooth muscle cell migration	MDM2 / NOX4 / PPARD	3/66	86/18866	0.00340238	0.0128058	0.00636508		3
GO:0045445	myoblast differentiation	MAPK14 / PPARD / TNF	3/66	86/18866	0.00340238	0.0128058	0.00636508		3
GO:1901863	positive regulation of muscle tissue development	MAPK1 / MAPK14 / WNT3A	3/66	86/18866	0.00340238	0.0128058	0.00636508		3
GO:0002092	positive regulation of receptor internalization	DRD2 / WNT3A	2/66	25/18866	0.00343309	0.0128116	0.00636796		2
GO:0015874	norepinephrine transport	ADRA2A / OXTR	2/66	25/18866	0.00343309	0.0128116	0.00636796		2
GO:0021895	cerebral cortex neuron differentiation	DRD2 / PSEN1	2/66	25/18866	0.00343309	0.0128116	0.00636796		2
GO:0045662	negative regulation of myoblast differentiation	PPARD / TNF	2/66	25/18866	0.00343309	0.0128116	0.00636796		2
GO:0046697	decidualization	MAPK1 / PPARD	2/66	25/18866	0.00343309	0.0128116	0.00636796		2
GO:0060148	positive regulation of posttranscriptional gene silencing	EGFR / STAT3	2/66	25/18866	0.00343309	0.0128116	0.00636796		2
GO:0071378	cellular response to growth hormone stimulus	PTPN1 / STAT3	2/66	25/18866	0.00343309	0.0128116	0.00636796		2
GO:0010976	positive regulation of neuron projection development	ALK / IL2 / KDM1A / PSEN1 / WNT3A	5/66	290/18866	0.00344896	0.0128552	0.00638966		5
GO:0001942	hair follicle development	EGFR / HDAC1 / TNF	3/66	87/18866	0.00351516	0.0130387	0.00648088		3
GO:0032436	positive regulation of proteasomal ubiquitin-dependent protein catabolic process	AKT1 / MDM2 / PSEN1	3/66	87/18866	0.00351516	0.0130387	0.00648088		3
GO:0060420	regulation of heart growth	MAPK1 / MAPK14 / PPARA	3/66	87/18866	0.00351516	0.0130387	0.00648088		3
GO:2001057	reactive nitrogen species metabolic process	AKT1 / CYP1B1 / TNF	3/66	87/18866	0.00351516	0.0130387	0.00648088		3
GO:0048469	cell maturation	AKR1B1 / KDM1A / PGR / PPARG	4/66	179/18866	0.00357319	0.013238	0.00657993		4
GO:0046470	phosphatidylcholine metabolic process	FABP5 / NR1H2 / NR1H3	3/66	88/18866	0.00363021	0.0134331	0.00667688		3
GO:0034976	response to endoplasmic reticulum stress	ALOX15 / ALOX5 / NR1H2 / NR1H3 / PTPN1	5/66	294/18866	0.00365601	0.0135123	0.00671625		5
GO:0050768	negative regulation of neurogenesis	MDM2 / PSEN1 / STAT3 / TNF / WNT3A	5/66	295/18866	0.00370914	0.013552	0.00673597		5
GO:0051146	striated muscle cell differentiation	AKT1 / MAPK14 / NOX4 / PPARA / WNT3A	5/66	295/18866	0.00370914	0.013552	0.00673597		5
GO:0060828	regulation of canonical Wnt signaling pathway	EGFR / HDAC1 / MAPK14 / PSEN1 / WNT3A	5/66	295/18866	0.00370914	0.013552	0.00673597		5
GO:0006816	calcium ion transport	ADRA2A / DRD2 / HTR2C / PIK3CG / PSEN1 / WNT3A	6/66	426/18866	0.00371004	0.013552	0.00673597		6
GO:0001783	B cell apoptotic process	IL2 / MIF	2/66	26/18866	0.00371081	0.013552	0.00673597		2
GO:0034114	regulation of heterotypic cell-cell adhesion	ALOX15 / TNF	2/66	26/18866	0.00371081	0.013552	0.00673597		2
GO:0035902	response to immobilization stress	MDM2 / PPARG	2/66	26/18866	0.00371081	0.013552	0.00673597		2
GO:0051350	negative regulation of lyase activity	DRD2 / LTB4R2	2/66	26/18866	0.00371081	0.013552	0.00673597		2
GO:0070633	transepithelial transport	ABCB1 / ABCG2	2/66	26/18866	0.00371081	0.013552	0.00673597		2
GO:1905523	positive regulation of macrophage migration	MAPK1 / MAPK14	2/66	26/18866	0.00371081	0.013552	0.00673597		2
GO:0001892	embryonic placenta development	AKT1 / EGFR / MAPK1	3/66	89/18866	0.00374754	0.0136375	0.00677848		3
GO:0022404	molting cycle process	EGFR / HDAC1 / TNF	3/66	89/18866	0.00374754	0.0136375	0.00677848		3
GO:0022405	hair cycle process	EGFR / HDAC1 / TNF	3/66	89/18866	0.00374754	0.0136375	0.00677848		3
GO:0051348	negative regulation of transferase activity	AKT1 / FABP4 / PPARG / PSEN1 / PTPN1	5/66	296/18866	0.00376282	0.0136769	0.00679807		5
GO:0090316	positive regulation of intracellular protein transport	MAPK1 / MAPK14 / MDM2 / PSEN1	4/66	182/18866	0.00379129	0.0137641	0.00684142		4
GO:0043433	negative regulation of DNA-binding transcription factor activity	CYP1B1 / ESR1 / KDM1A / NR1H4	4/66	183/18866	0.00386595	0.01399	0.00695371		4
GO:0043470	regulation of carbohydrate catabolic process	PPARA / PSEN1 / STAT3	3/66	90/18866	0.00386716	0.01399	0.00695371		3
GO:0098773	skin epidermis development	EGFR / HDAC1 / TNF	3/66	90/18866	0.00386716	0.01399	0.00695371		3
GO:0038061	NIK/NF-kappaB signaling	AKT1 / ALK / EGFR / TNF	4/66	184/18866	0.0039416	0.0142259	0.00707093		4
GO:0046328	regulation of JNK cascade	AKT1 / EGFR / PTPN1 / TNF	4/66	184/18866	0.0039416	0.0142259	0.00707093		4
GO:0060333	interferon-gamma-mediated signaling pathway	NR1H2 / NR1H3 / PPARG	3/66	91/18866	0.00398909	0.0142976	0.00710656		3
GO:0097306	cellular response to alcohol	AHR / AKT1 / PPARG	3/66	91/18866	0.00398909	0.0142976	0.00710656		3
GO:1904063	negative regulation of cation transmembrane transport	ADRA2A / DRD2 / KCNH2	3/66	91/18866	0.00398909	0.0142976	0.00710656		3
GO:2000177	regulation of neural precursor cell proliferation	DRD2 / KDM1A / WNT3A	3/66	91/18866	0.00398909	0.0142976	0.00710656		3
GO:0009651	response to salt stress	AKR1B1 / TNF	2/66	27/18866	0.00399867	0.0142976	0.00710656		2
GO:0051953	negative regulation of amine transport	ADRA2A / DRD2	2/66	27/18866	0.00399867	0.0142976	0.00710656		2
GO:0072539	T-helper 17 cell differentiation	IL2 / STAT3	2/66	27/18866	0.00399867	0.0142976	0.00710656		2
GO:1900078	positive regulation of cellular response to insulin stimulus	ESRRA / NR1H4	2/66	27/18866	0.00399867	0.0142976	0.00710656		2
GO:0050808	synapse organization	DRD2 / MAPK14 / OXTR / PSEN1 / TNF / WNT3A	6/66	433/18866	0.00401667	0.0143453	0.00713027		6
GO:0034329	cell junction assembly	DRD2 / KDR / NR1H4 / OXTR / TNF / WNT3A	6/66	434/18866	0.00406197	0.0144902	0.00720231		6
GO:0051147	regulation of muscle cell differentiation	MAPK14 / MDM2 / PPARA / WNT3A	4/66	186/18866	0.00409592	0.0145944	0.00725409		4
GO:1900407	regulation of cellular response to oxidative stress	AKT1 / ALOX5 / TNF	3/66	92/18866	0.00411335	0.0146395	0.00727654		3
GO:0061138	morphogenesis of a branching epithelium	ESR1 / KDR / PGR / TNF	4/66	187/18866	0.00417458	0.0148403	0.00737633		4
GO:0014909	smooth muscle cell migration	MDM2 / NOX4 / PPARD	3/66	93/18866	0.00423994	0.0150552	0.00748315		3
GO:0071478	cellular response to radiation	KDM1A / MAPK14 / MDM2 / NOX4	4/66	188/18866	0.00425427	0.0150887	0.00749979		4
GO:0033598	mammary gland epithelial cell proliferation	ESR1 / MAPK1	2/66	28/18866	0.00429658	0.0151687	0.00753958		2
GO:0071880	adenylate cyclase-activating adrenergic receptor signaling pathway	ADRA2A / DRD2	2/66	28/18866	0.00429658	0.0151687	0.00753958		2
GO:1903579	negative regulation of ATP metabolic process	PPARA / STAT3	2/66	28/18866	0.00429658	0.0151687	0.00753958		2
GO:2000191	regulation of fatty acid transport	AKT1 / MIF	2/66	28/18866	0.00429658	0.0151687	0.00753958		2
GO:0043534	blood vessel endothelial cell migration	AKT1 / KDR / PPARG / TNF	4/66	189/18866	0.00433498	0.0152868	0.00759825		4
GO:1901992	positive regulation of mitotic cell cycle phase transition	AKT1 / EGFR / MDM2	3/66	94/18866	0.00436887	0.0153886	0.00764888		3
GO:0045088	regulation of innate immune response	DRD2 / NR1H2 / NR1H3 / PPARG / PTPN1	5/66	307/18866	0.00439076	0.0154481	0.00767842		5
GO:0042391	regulation of membrane potential	AKT1 / CNR2 / DRD2 / KCNH2 / KDR / PSEN1	6/66	443/18866	0.0044869	0.0157683	0.00783757		6
GO:0003073	regulation of systemic arterial blood pressure	AGTR1 / DRD2 / OXTR	3/66	95/18866	0.00450017	0.0157968	0.00785177		3
GO:0032373	positive regulation of sterol transport	NR1H2 / NR1H3	2/66	29/18866	0.00460447	0.0160712	0.00798816		2
GO:0032376	positive regulation of cholesterol transport	NR1H2 / NR1H3	2/66	29/18866	0.00460447	0.0160712	0.00798816		2
GO:0036151	phosphatidylcholine acyl-chain remodeling	NR1H2 / NR1H3	2/66	29/18866	0.00460447	0.0160712	0.00798816		2
GO:0036336	dendritic cell migration	ALOX5 / PIK3CG	2/66	29/18866	0.00460447	0.0160712	0.00798816		2
GO:0045822	negative regulation of heart contraction	IL2 / PIK3CG	2/66	29/18866	0.00460447	0.0160712	0.00798816		2
GO:2000181	negative regulation of blood vessel morphogenesis	ALOX5 / PPARG / TNF / XDH	4/66	194/18866	0.0047541	0.0165747	0.00823839		4
GO:0050764	regulation of phagocytosis	ALOX15 / PPARG / TNF	3/66	97/18866	0.0047699	0.0165921	0.00824707		3
GO:0071674	mononuclear cell migration	MAPK1 / MAPK14 / TNF	3/66	97/18866	0.0047699	0.0165921	0.00824707		3
GO:0006417	regulation of translation	AKT1 / MAPK1 / PKM / RPS6KA3 / STAT3 / TNF	6/66	450/18866	0.00483952	0.0167828	0.00834182		6
GO:0050864	regulation of B cell activation	AHR / IL2 / MIF / WNT3A	4/66	195/18866	0.00484107	0.0167828	0.00834182		4
GO:1905475	regulation of protein localization to membrane	AKT1 / EGFR / TNF / WNT3A	4/66	195/18866	0.00484107	0.0167828	0.00834182		4
GO:0030316	osteoclast differentiation	ESRRA / MAPK14 / TNF	3/66	98/18866	0.00490835	0.0169586	0.00842924		3
GO:0048010	vascular endothelial growth factor receptor signaling pathway	KDR / MAPK14 / PTPN1	3/66	98/18866	0.00490835	0.0169586	0.00842924		3
GO:0050810	regulation of steroid biosynthetic process	CYP51A1 / NR1H4 / TNF	3/66	98/18866	0.00490835	0.0169586	0.00842924		3
GO:0003401	axis elongation	ESR1 / WNT3A	2/66	30/18866	0.00492228	0.0169686	0.0084342		2
GO:0007176	regulation of epidermal growth factor-activated receptor activity	ADRA2A / PSEN1	2/66	30/18866	0.00492228	0.0169686	0.0084342		2
GO:0044282	small molecule catabolic process	AKT1 / ALDH2 / CYP26A1 / PKM / PPARA / PPARD	6/66	452/18866	0.00494393	0.0170242	0.00846181		6
GO:0009749	response to glucose	ADRA2A / NOX4 / NR1H4 / PPARD	4/66	197/18866	0.00501823	0.0172607	0.00857939		4
GO:0007626	locomotory behavior	ALK / DPP4 / DRD2 / HTR2C	4/66	198/18866	0.00510842	0.0175513	0.00872383		4
GO:0009416	response to light stimulus	AKT1 / DRD2 / EGFR / KDM1A / MDM2	5/66	319/18866	0.00515765	0.0176809	0.00878825		5
GO:0051961	negative regulation of nervous system development	MDM2 / PSEN1 / STAT3 / TNF / WNT3A	5/66	319/18866	0.00515765	0.0176809	0.00878825		5
GO:0008585	female gonad development	CYP19A1 / ESR1 / PGR	3/66	100/18866	0.0051925	0.017741	0.00881814		3
GO:0045807	positive regulation of endocytosis	DRD2 / PPARG / WNT3A	3/66	100/18866	0.0051925	0.017741	0.00881814		3
GO:0070301	cellular response to hydrogen peroxide	CYP1B1 / MDM2 / PPP5C	3/66	100/18866	0.0051925	0.017741	0.00881814		3
GO:0019933	cAMP-mediated signaling	ADRA2A / AHR / CNR2 / DRD2	4/66	199/18866	0.0051997	0.0177459	0.00882057		4
GO:0002675	positive regulation of acute inflammatory response	PIK3CG / TNF	2/66	31/18866	0.00524992	0.0177792	0.00883711		2
GO:0032770	positive regulation of monooxygenase activity	AKT1 / TNF	2/66	31/18866	0.00524992	0.0177792	0.00883711		2
GO:0045737	positive regulation of cyclin-dependent protein serine/threonine kinase activity	AKT1 / EGFR	2/66	31/18866	0.00524992	0.0177792	0.00883711		2
GO:0045940	positive regulation of steroid metabolic process	AGTR1 / TNF	2/66	31/18866	0.00524992	0.0177792	0.00883711		2
GO:0070229	negative regulation of lymphocyte apoptotic process	IL2 / MIF	2/66	31/18866	0.00524992	0.0177792	0.00883711		2
GO:0072538	T-helper 17 type immune response	IL2 / STAT3	2/66	31/18866	0.00524992	0.0177792	0.00883711		2
GO:1902230	negative regulation of intrinsic apoptotic signaling pathway in response to DNA damage	KDM1A / MIF	2/66	31/18866	0.00524992	0.0177792	0.00883711		2
GO:0016052	carbohydrate catabolic process	PKM / PPARA / PSEN1 / STAT3	4/66	200/18866	0.00529207	0.0178825	0.00888847		4
GO:1901888	regulation of cell junction assembly	KDR / OXTR / TNF / WNT3A	4/66	200/18866	0.00529207	0.0178825	0.00888847		4
GO:0042116	macrophage activation	MIF / NR1H3 / TNF	3/66	101/18866	0.00533822	0.0179792	0.00893653		3
GO:0045639	positive regulation of myeloid cell differentiation	MAPK14 / STAT3 / TNF	3/66	101/18866	0.00533822	0.0179792	0.00893653		3
GO:1902882	regulation of response to oxidative stress	AKT1 / ALOX5 / TNF	3/66	101/18866	0.00533822	0.0179792	0.00893653		3
GO:0002221	pattern recognition receptor signaling pathway	ESR1 / NR1H3 / NR1H4 / RPS6KA3	4/66	201/18866	0.00538553	0.0181187	0.00900586		4
GO:0009746	response to hexose	ADRA2A / NOX4 / NR1H4 / PPARD	4/66	202/18866	0.00548009	0.0184167	0.00915397		4
GO:2000060	positive regulation of ubiquitin-dependent protein catabolic process	AKT1 / MDM2 / PSEN1	3/66	102/18866	0.00548639	0.0184177	0.00915448		3
GO:0034694	response to prostaglandin	AKT1 / PPARG	2/66	32/18866	0.00558734	0.0185942	0.00924222		2
GO:0045761	regulation of adenylate cyclase activity	DRD2 / LTB4R2	2/66	32/18866	0.00558734	0.0185942	0.00924222		2
GO:0050482	arachidonic acid secretion	DRD2 / MIF	2/66	32/18866	0.00558734	0.0185942	0.00924222		2
GO:0051968	positive regulation of synaptic transmission, glutamatergic	EGFR / OXTR	2/66	32/18866	0.00558734	0.0185942	0.00924222		2
GO:0060603	mammary gland duct morphogenesis	ESR1 / PGR	2/66	32/18866	0.00558734	0.0185942	0.00924222		2
GO:0071295	cellular response to vitamin	MDM2 / PPARG	2/66	32/18866	0.00558734	0.0185942	0.00924222		2
GO:0071875	adrenergic receptor signaling pathway	ADRA2A / DRD2	2/66	32/18866	0.00558734	0.0185942	0.00924222		2
GO:1903963	arachidonate transport	DRD2 / MIF	2/66	32/18866	0.00558734	0.0185942	0.00924222		2
GO:0008630	intrinsic apoptotic signaling pathway in response to DNA damage	KDM1A / MIF / TNF	3/66	103/18866	0.00563701	0.0187392	0.00931429		3
GO:1903708	positive regulation of hemopoiesis	IL2 / MAPK14 / STAT3 / TNF	4/66	204/18866	0.00567254	0.018837	0.00936288		4
GO:0003012	muscle system process	ADRA2A / DRD2 / KCNH2 / OXTR / PIK3CG / PPARA	6/66	467/18866	0.00578077	0.0191512	0.00951908		6
GO:0002027	regulation of heart rate	DRD2 / KCNH2 / MDM2	3/66	104/18866	0.00579009	0.0191512	0.00951908		3
GO:0032649	regulation of interferon-gamma production	IL2 / NR1H4 / TNF	3/66	104/18866	0.00579009	0.0191512	0.00951908		3
GO:0042113	B cell activation	AHR / FLT3 / IL2 / MIF / WNT3A	5/66	328/18866	0.00579208	0.0191512	0.00951908		5
GO:0010039	response to iron ion	DRD2 / MDM2	2/66	33/18866	0.00593446	0.0194914	0.00968813		2
GO:0042573	retinoic acid metabolic process	CYP26A1 / CYP3A4	2/66	33/18866	0.00593446	0.0194914	0.00968813		2
GO:0042755	eating behavior	OXTR / STAT3	2/66	33/18866	0.00593446	0.0194914	0.00968813		2
GO:1905048	regulation of metallopeptidase activity	MAPK14 / STAT3	2/66	33/18866	0.00593446	0.0194914	0.00968813		2
GO:0001655	urogenital system development	AGTR1 / AKR1B1 / CYP19A1 / CYP26A1 / ESR1	5/66	330/18866	0.00594023	0.0194914	0.00968813		5
GO:0046545	development of primary female sexual characteristics	CYP19A1 / ESR1 / PGR	3/66	105/18866	0.00594566	0.0194914	0.00968813		3
GO:0062014	negative regulation of small molecule metabolic process	AKT1 / PPARA / STAT3	3/66	105/18866	0.00594566	0.0194914	0.00968813		3
GO:0097006	regulation of plasma lipoprotein particle levels	AGTR1 / NR1H2 / NR1H4	3/66	105/18866	0.00594566	0.0194914	0.00968813		3
GO:0034284	response to monosaccharide	ADRA2A / NOX4 / NR1H4 / PPARD	4/66	207/18866	0.00596961	0.0195283	0.00970647		4
GO:1901343	negative regulation of vasculature development	ALOX5 / PPARG / TNF / XDH	4/66	207/18866	0.00596961	0.0195283	0.00970647		4
GO:0070838	divalent metal ion transport	ADRA2A / DRD2 / HTR2C / PIK3CG / PSEN1 / WNT3A	6/66	471/18866	0.00602048	0.0196737	0.00977877		6
GO:0071456	cellular response to hypoxia	AKT1 / CA9 / MDM2 / PPARD	4/66	208/18866	0.0060709	0.0198174	0.0098502		4
GO:0043010	camera-type eye development	CYP1B1 / DRD2 / EGFR / HDAC1 / PSEN1	5/66	332/18866	0.00609105	0.0198403	0.00986157		5
GO:0014812	muscle cell migration	MDM2 / NOX4 / PPARD	3/66	106/18866	0.00610371	0.0198403	0.00986157		3
GO:0019233	sensory perception of pain	CNR2 / FABP5 / MAPK1	3/66	106/18866	0.00610371	0.0198403	0.00986157		3
GO:0032091	negative regulation of protein binding	AKT1 / KDM1A / PPARA	3/66	106/18866	0.00610371	0.0198403	0.00986157		3
GO:0030330	DNA damage response, signal transduction by p53 class mediator	KDM1A / MDM2 / MIF	3/66	107/18866	0.00626426	0.0202359	0.0100582		3
GO:0043266	regulation of potassium ion transport	ADRA2A / DRD2 / KCNH2	3/66	107/18866	0.00626426	0.0202359	0.0100582		3
GO:0055017	cardiac muscle tissue growth	MAPK1 / MAPK14 / PPARA	3/66	107/18866	0.00626426	0.0202359	0.0100582		3
GO:0006109	regulation of carbohydrate metabolic process	AKT1 / PPARA / PSEN1 / STAT3	4/66	210/18866	0.0062769	0.0202359	0.0100582		4
GO:0030431	sleep	DRD2 / OXTR	2/66	34/18866	0.00629121	0.0202359	0.0100582		2
GO:0032148	activation of protein kinase B activity	ADRA2A / AKT1	2/66	34/18866	0.00629121	0.0202359	0.0100582		2
GO:0045648	positive regulation of erythrocyte differentiation	MAPK14 / STAT3	2/66	34/18866	0.00629121	0.0202359	0.0100582		2
GO:0055094	response to lipoprotein particle	AKT1 / PPARG	2/66	34/18866	0.00629121	0.0202359	0.0100582		2
GO:0098664	G protein-coupled serotonin receptor signaling pathway	CHRM5 / HTR2C	2/66	34/18866	0.00629121	0.0202359	0.0100582		2
GO:1902692	regulation of neuroblast proliferation	DRD2 / KDM1A	2/66	34/18866	0.00629121	0.0202359	0.0100582		2
GO:0008593	regulation of Notch signaling pathway	AKT1 / EGFR / STAT3	3/66	108/18866	0.00642732	0.0206305	0.0102543		3
GO:0071887	leukocyte apoptotic process	AKT1 / IL2 / MIF	3/66	108/18866	0.00642732	0.0206305	0.0102543		3
GO:0072511	divalent inorganic cation transport	ADRA2A / DRD2 / HTR2C / PIK3CG / PSEN1 / WNT3A	6/66	478/18866	0.00645738	0.0207054	0.0102916		6
GO:0002286	T cell activation involved in immune response	IL2 / PSEN1 / STAT3	3/66	109/18866	0.0065929	0.0210574	0.0104665		3
GO:0006939	smooth muscle contraction	ADRA2A / DRD2 / OXTR	3/66	109/18866	0.0065929	0.0210574	0.0104665		3
GO:2000278	regulation of DNA biosynthetic process	MAPK1 / NOX4 / PPARG	3/66	109/18866	0.0065929	0.0210574	0.0104665		3
GO:0007254	JNK cascade	AKT1 / EGFR / PTPN1 / TNF	4/66	213/18866	0.00659456	0.0210574	0.0104665		4
GO:0060070	canonical Wnt signaling pathway	EGFR / HDAC1 / MAPK14 / PSEN1 / WNT3A	5/66	339/18866	0.0066402	0.021105	0.0104902		5
GO:0006691	leukotriene metabolic process	ALOX15 / ALOX5	2/66	35/18866	0.00665753	0.021105	0.0104902		2
GO:0007435	salivary gland morphogenesis	EGFR / TNF	2/66	35/18866	0.00665753	0.021105	0.0104902		2
GO:0060674	placenta blood vessel development	AKT1 / MAPK1	2/66	35/18866	0.00665753	0.021105	0.0104902		2
GO:0098801	regulation of renal system process	AGTR1 / DRD2	2/66	35/18866	0.00665753	0.021105	0.0104902		2
GO:1901020	negative regulation of calcium ion transmembrane transporter activity	ADRA2A / DRD2	2/66	35/18866	0.00665753	0.021105	0.0104902		2
GO:1904031	positive regulation of cyclin-dependent protein kinase activity	AKT1 / EGFR	2/66	35/18866	0.00665753	0.021105	0.0104902		2
GO:1901800	positive regulation of proteasomal protein catabolic process	AKT1 / MDM2 / PSEN1	3/66	110/18866	0.00676101	0.021389	0.0106313		3
GO:1901989	positive regulation of cell cycle phase transition	AKT1 / EGFR / MDM2	3/66	110/18866	0.00676101	0.021389	0.0106313		3
GO:0042110	T cell activation	AKT1 / DPP4 / IL2 / PIK3CG / PSEN1 / STAT3	6/66	483/18866	0.00678334	0.0214376	0.0106555		6
GO:0032652	regulation of interleukin-1 production	NR1H4 / STAT3 / TNF	3/66	111/18866	0.00693165	0.0218166	0.0108439		3
GO:0042303	molting cycle	EGFR / HDAC1 / TNF	3/66	111/18866	0.00693165	0.0218166	0.0108439		3
GO:0042633	hair cycle	EGFR / HDAC1 / TNF	3/66	111/18866	0.00693165	0.0218166	0.0108439		3
GO:0051149	positive regulation of muscle cell differentiation	MAPK14 / MDM2 / WNT3A	3/66	111/18866	0.00693165	0.0218166	0.0108439		3
GO:0042554	superoxide anion generation	EGFR / NOX4	2/66	36/18866	0.00703333	0.0220015	0.0109358		2
GO:0045742	positive regulation of epidermal growth factor receptor signaling pathway	ADRA2A / AKT1	2/66	36/18866	0.00703333	0.0220015	0.0109358		2
GO:0046676	negative regulation of insulin secretion	ADRA2A / DRD2	2/66	36/18866	0.00703333	0.0220015	0.0109358		2
GO:0071402	cellular response to lipoprotein particle stimulus	AKT1 / PPARG	2/66	36/18866	0.00703333	0.0220015	0.0109358		2
GO:1901099	negative regulation of signal transduction in absence of ligand	AKT1 / TNF	2/66	36/18866	0.00703333	0.0220015	0.0109358		2
GO:2001240	negative regulation of extrinsic apoptotic signaling pathway in absence of ligand	AKT1 / TNF	2/66	36/18866	0.00703333	0.0220015	0.0109358		2
GO:0036294	cellular response to decreased oxygen levels	AKT1 / CA9 / MDM2 / PPARD	4/66	218/18866	0.00714742	0.0223357	0.0111019		4
GO:0050670	regulation of lymphocyte proliferation	AHR / IL2 / MIF / WNT3A	4/66	219/18866	0.00726156	0.0226693	0.0112677		4
GO:0032963	collagen metabolic process	MMP2 / PPARD / PPARG	3/66	113/18866	0.00728059	0.0227057	0.0112858		3
GO:0032941	secretion by tissue	NR1H2 / NR1H3	2/66	37/18866	0.00741856	0.0230658	0.0114648		2
GO:0090322	regulation of superoxide metabolic process	EGFR / TNF	2/66	37/18866	0.00741856	0.0230658	0.0114648		2
GO:1904994	regulation of leukocyte adhesion to vascular endothelial cell	ALOX5 / TNF	2/66	37/18866	0.00741856	0.0230658	0.0114648		2
GO:0009062	fatty acid catabolic process	AKT1 / PPARA / PPARD	3/66	114/18866	0.00745891	0.0231211	0.0114923		3
GO:0043200	response to amino acid	EGFR / MMP2 / TNF	3/66	114/18866	0.00745891	0.0231211	0.0114923		3
GO:1990748	cellular detoxification	ABCG2 / PTGS1 / TNF	3/66	114/18866	0.00745891	0.0231211	0.0114923		3
GO:0002064	epithelial cell development	AKR1B1 / ESR1 / PGR / TNF	4/66	221/18866	0.00749344	0.0231814	0.0115223		4
GO:0032944	regulation of mononuclear cell proliferation	AHR / IL2 / MIF / WNT3A	4/66	221/18866	0.00749344	0.0231814	0.0115223		4
GO:0019722	calcium-mediated signaling	AGTR1 / EGFR / KDR / TNF	4/66	222/18866	0.0076112	0.0234984	0.0116798		4
GO:0032388	positive regulation of intracellular transport	MAPK1 / MAPK14 / MDM2 / PSEN1	4/66	222/18866	0.0076112	0.0234984	0.0116798		4
GO:0032609	interferon-gamma production	IL2 / NR1H4 / TNF	3/66	115/18866	0.0076398	0.0235395	0.0117002		3
GO:0060419	heart growth	MAPK1 / MAPK14 / PPARA	3/66	115/18866	0.0076398	0.0235395	0.0117002		3
GO:0032094	response to food	AKT1 / PPARA	2/66	38/18866	0.00781315	0.0239536	0.0119061		2
GO:0043029	T cell homeostasis	AKT1 / IL2	2/66	38/18866	0.00781315	0.0239536	0.0119061		2
GO:0060045	positive regulation of cardiac muscle cell proliferation	MAPK1 / MAPK14	2/66	38/18866	0.00781315	0.0239536	0.0119061		2
GO:1901186	positive regulation of ERBB signaling pathway	ADRA2A / AKT1	2/66	38/18866	0.00781315	0.0239536	0.0119061		2
GO:1903523	negative regulation of blood circulation	IL2 / PIK3CG	2/66	38/18866	0.00781315	0.0239536	0.0119061		2
GO:1903706	regulation of hemopoiesis	ESRRA / HDAC1 / IL2 / MAPK14 / STAT3 / TNF	6/66	498/18866	0.00783322	0.0239912	0.0119248		6
GO:0045446	endothelial cell differentiation	KDR / TNF / XDH	3/66	117/18866	0.00800933	0.0244818	0.0121686		3
GO:1904019	epithelial cell apoptotic process	KDR / PIK3CG / TNF	3/66	117/18866	0.00800933	0.0244818	0.0121686		3
GO:2001020	regulation of response to DNA damage stimulus	EGFR / KDM1A / MDM2 / MIF	4/66	226/18866	0.00809443	0.0247174	0.0122857		4
GO:0007569	cell aging	MAPK14 / MIF / NOX4	3/66	118/18866	0.008198	0.0247962	0.0123249		3
GO:0015918	sterol transport	NR1H2 / NR1H3 / PPARG	3/66	118/18866	0.008198	0.0247962	0.0123249		3
GO:0021987	cerebral cortex development	EGFR / KDM1A / PSEN1	3/66	118/18866	0.008198	0.0247962	0.0123249		3
GO:0051251	positive regulation of lymphocyte activation	AKT1 / DPP4 / IL2 / MIF / WNT3A	5/66	357/18866	0.00821075	0.0247962	0.0123249		5
GO:0001662	behavioral fear response	DPP4 / HTR2C	2/66	39/18866	0.00821702	0.0247962	0.0123249		2
GO:0007210	serotonin receptor signaling pathway	CHRM5 / HTR2C	2/66	39/18866	0.00821702	0.0247962	0.0123249		2
GO:0007431	salivary gland development	EGFR / TNF	2/66	39/18866	0.00821702	0.0247962	0.0123249		2
GO:0034205	amyloid-beta formation	PSEN1 / TNF	2/66	39/18866	0.00821702	0.0247962	0.0123249		2
GO:0046326	positive regulation of glucose import	AKT1 / MAPK14	2/66	39/18866	0.00821702	0.0247962	0.0123249		2
GO:0055090	acylglycerol homeostasis	NR1H3 / NR1H4	2/66	39/18866	0.00821702	0.0247962	0.0123249		2
GO:0070328	triglyceride homeostasis	NR1H3 / NR1H4	2/66	39/18866	0.00821702	0.0247962	0.0123249		2
GO:1902229	regulation of intrinsic apoptotic signaling pathway in response to DNA damage	KDM1A / MIF	2/66	39/18866	0.00821702	0.0247962	0.0123249		2
GO:0032386	regulation of intracellular transport	MAPK1 / MAPK14 / MDM2 / PSEN1 / PTPN1	5/66	358/18866	0.00830494	0.025037	0.0124446		5
GO:0046660	female sex differentiation	CYP19A1 / ESR1 / PGR	3/66	119/18866	0.00838927	0.0252417	0.0125463		3
GO:0051153	regulation of striated muscle cell differentiation	MAPK14 / PPARA / WNT3A	3/66	119/18866	0.00838927	0.0252417	0.0125463		3
GO:0098657	import into cell	AKT1 / DRD2 / KCNH2 / PSEN1	4/66	230/18866	0.00859745	0.0257147	0.0127814		4
GO:0001990	regulation of systemic arterial blood pressure by hormone	AGTR1 / OXTR	2/66	40/18866	0.00863011	0.0257147	0.0127814		2
GO:0002209	behavioral defense response	DPP4 / HTR2C	2/66	40/18866	0.00863011	0.0257147	0.0127814		2
GO:0002714	positive regulation of B cell mediated immunity	IL2 / TNF	2/66	40/18866	0.00863011	0.0257147	0.0127814		2
GO:0002891	positive regulation of immunoglobulin mediated immune response	IL2 / TNF	2/66	40/18866	0.00863011	0.0257147	0.0127814		2
GO:0032892	positive regulation of organic acid transport	MIF / PSEN1	2/66	40/18866	0.00863011	0.0257147	0.0127814		2
GO:0034142	toll-like receptor 4 signaling pathway	NR1H3 / NR1H4	2/66	40/18866	0.00863011	0.0257147	0.0127814		2
GO:0043403	skeletal muscle tissue regeneration	PKM / PPARD	2/66	40/18866	0.00863011	0.0257147	0.0127814		2
GO:0045746	negative regulation of Notch signaling pathway	AKT1 / EGFR	2/66	40/18866	0.00863011	0.0257147	0.0127814		2
GO:0048713	regulation of oligodendrocyte differentiation	HDAC1 / PPARG	2/66	40/18866	0.00863011	0.0257147	0.0127814		2
GO:0006936	muscle contraction	ADRA2A / DRD2 / KCNH2 / OXTR / PIK3CG	5/66	362/18866	0.00868925	0.0258659	0.0128566		5
GO:0001649	osteoblast differentiation	AKT1 / ESRRA / TNF / WNT3A	4/66	231/18866	0.00872633	0.0259511	0.0128989		4
GO:0007613	memory	DRD2 / OXTR / PSEN1	3/66	121/18866	0.00877967	0.0260342	0.0129402		3
GO:0032612	interleukin-1 production	NR1H4 / STAT3 / TNF	3/66	121/18866	0.00877967	0.0260342	0.0129402		3
GO:1900542	regulation of purine nucleotide metabolic process	PPARA / PSEN1 / STAT3	3/66	121/18866	0.00877967	0.0260342	0.0129402		3
GO:0045471	response to ethanol	DRD2 / IL2 / STAT3	3/66	122/18866	0.00897881	0.0265492	0.0131962		3
GO:0097237	cellular response to toxic substance	ABCG2 / PTGS1 / TNF	3/66	122/18866	0.00897881	0.0265492	0.0131962		3
GO:0007188	adenylate cyclase-modulating G protein-coupled receptor signaling pathway	ADRA2A / CHRM5 / CNR2 / DRD2	4/66	233/18866	0.00898788	0.0265492	0.0131962		4
GO:0009743	response to carbohydrate	ADRA2A / NOX4 / NR1H4 / PPARD	4/66	233/18866	0.00898788	0.0265492	0.0131962		4
GO:0007212	dopamine receptor signaling pathway	ALK / DRD2	2/66	41/18866	0.00905235	0.0265864	0.0132147		2
GO:0021532	neural tube patterning	PSEN1 / WNT3A	2/66	41/18866	0.00905235	0.0265864	0.0132147		2
GO:0038083	peptidyl-tyrosine autophosphorylation	EGFR / KDR	2/66	41/18866	0.00905235	0.0265864	0.0132147		2
GO:0042596	fear response	DPP4 / HTR2C	2/66	41/18866	0.00905235	0.0265864	0.0132147		2
GO:1903170	negative regulation of calcium ion transmembrane transport	ADRA2A / DRD2	2/66	41/18866	0.00905235	0.0265864	0.0132147		2
GO:2000008	regulation of protein localization to cell surface	AKT1 / TNF	2/66	41/18866	0.00905235	0.0265864	0.0132147		2
GO:0006140	regulation of nucleotide metabolic process	PPARA / PSEN1 / STAT3	3/66	123/18866	0.00918059	0.0269373	0.0133891		3
GO:0010907	positive regulation of glucose metabolic process	AKT1 / PPARA	2/66	42/18866	0.00948367	0.0277472	0.0137917		2
GO:0021795	cerebral cortex cell migration	EGFR / PSEN1	2/66	42/18866	0.00948367	0.0277472	0.0137917		2
GO:0090278	negative regulation of peptide hormone secretion	ADRA2A / DRD2	2/66	42/18866	0.00948367	0.0277472	0.0137917		2
GO:0003014	renal system process	AGTR1 / AKR1B1 / DRD2	3/66	125/18866	0.00959209	0.0279845	0.0139096		3
GO:0035270	endocrine system development	AKT1 / DRD2 / MAPK1	3/66	125/18866	0.00959209	0.0279845	0.0139096		3
GO:1903578	regulation of ATP metabolic process	PPARA / PSEN1 / STAT3	3/66	125/18866	0.00959209	0.0279845	0.0139096		3
GO:0010594	regulation of endothelial cell migration	AKT1 / KDR / PPARG / TNF	4/66	238/18866	0.0096641	0.0281679	0.0140008		4
GO:0055007	cardiac muscle cell differentiation	NOX4 / PPARA / WNT3A	3/66	126/18866	0.00980183	0.0285423	0.0141869		3
GO:0008631	intrinsic apoptotic signaling pathway in response to oxidative stress	AKT1 / CYP1B1	2/66	43/18866	0.00992402	0.028789	0.0143095		2
GO:0019432	triglyceride biosynthetic process	NR1H2 / NR1H3	2/66	43/18866	0.00992402	0.028789	0.0143095		2
GO:0071364	cellular response to epidermal growth factor stimulus	AKT1 / EGFR	2/66	43/18866	0.00992402	0.028789	0.0143095		2
GO:2000648	positive regulation of stem cell proliferation	DRD2 / KDM1A	2/66	43/18866	0.00992402	0.028789	0.0143095		2
GO:1903052	positive regulation of proteolysis involved in cellular protein catabolic process	AKT1 / MDM2 / PSEN1	3/66	127/18866	0.0100142	0.0290234	0.014426		3
GO:0014013	regulation of gliogenesis	HDAC1 / PPARG / TNF	3/66	128/18866	0.0102293	0.0296188	0.0147219		3
GO:0032620	interleukin-17 production	IL2 / NR1H4	2/66	44/18866	0.0103733	0.029839	0.0148314		2
GO:0032965	regulation of collagen biosynthetic process	PPARD / PPARG	2/66	44/18866	0.0103733	0.029839	0.0148314		2
GO:0045684	positive regulation of epidermis development	PPARD / TNF	2/66	44/18866	0.0103733	0.029839	0.0148314		2
GO:0045687	positive regulation of glial cell differentiation	HDAC1 / PPARG	2/66	44/18866	0.0103733	0.029839	0.0148314		2
GO:0060612	adipose tissue development	NR1H4 / PPARD	2/66	44/18866	0.0103733	0.029839	0.0148314		2
GO:0060999	positive regulation of dendritic spine development	IL2 / PSEN1	2/66	44/18866	0.0103733	0.029839	0.0148314		2
GO:0097028	dendritic cell differentiation	FLT3 / PSEN1	2/66	44/18866	0.0103733	0.029839	0.0148314		2
GO:0045666	positive regulation of neuron differentiation	ALK / IL2 / KDM1A / PSEN1 / WNT3A	5/66	380/18866	0.0105722	0.0303826	0.0151016		5
GO:0006909	phagocytosis	ALOX15 / MAPK1 / NR1H3 / PPARG / TNF	5/66	382/18866	0.0107973	0.0308683	0.015343		5
GO:0006469	negative regulation of protein kinase activity	AKT1 / FABP4 / PSEN1 / PTPN1	4/66	246/18866	0.0108136	0.0308683	0.015343		4
GO:0010677	negative regulation of cellular carbohydrate metabolic process	PPARA / STAT3	2/66	45/18866	0.0108315	0.0308683	0.015343		2
GO:0010828	positive regulation of glucose transmembrane transport	AKT1 / MAPK14	2/66	45/18866	0.0108315	0.0308683	0.015343		2
GO:0032722	positive regulation of chemokine production	MIF / TNF	2/66	45/18866	0.0108315	0.0308683	0.015343		2
GO:0034105	positive regulation of tissue remodeling	EGFR / IL2	2/66	45/18866	0.0108315	0.0308683	0.015343		2
GO:0042771	intrinsic apoptotic signaling pathway in response to DNA damage by p53 class mediator	KDM1A / MIF	2/66	45/18866	0.0108315	0.0308683	0.015343		2
GO:0045429	positive regulation of nitric oxide biosynthetic process	AKT1 / TNF	2/66	45/18866	0.0108315	0.0308683	0.015343		2
GO:0060443	mammary gland morphogenesis	ESR1 / PGR	2/66	45/18866	0.0108315	0.0308683	0.015343		2
GO:0032434	regulation of proteasomal ubiquitin-dependent protein catabolic process	AKT1 / MDM2 / PSEN1	3/66	131/18866	0.0108907	0.0310081	0.0154125		3
GO:0010863	positive regulation of phospholipase C activity	EGFR / ESR1	2/66	46/18866	0.0112985	0.0319916	0.0159013		2
GO:0010874	regulation of cholesterol efflux	NR1H2 / NR1H3	2/66	46/18866	0.0112985	0.0319916	0.0159013		2
GO:0032309	icosanoid secretion	DRD2 / MIF	2/66	46/18866	0.0112985	0.0319916	0.0159013		2
GO:0032570	response to progesterone	NR1H3 / OXTR	2/66	46/18866	0.0112985	0.0319916	0.0159013		2
GO:0048538	thymus development	MAPK1 / PSEN1	2/66	46/18866	0.0112985	0.0319916	0.0159013		2
GO:1904407	positive regulation of nitric oxide metabolic process	AKT1 / TNF	2/66	46/18866	0.0112985	0.0319916	0.0159013		2
GO:0042177	negative regulation of protein catabolic process	CYP51A1 / EGFR / PSEN1	3/66	133/18866	0.011345	0.0320938	0.0159521		3
GO:0071333	cellular response to glucose stimulus	ADRA2A / NOX4 / NR1H4	3/66	134/18866	0.0115763	0.0327178	0.0162623		3
GO:0014706	striated muscle tissue development	MAPK1 / MAPK14 / NOX4 / PPARA / WNT3A	5/66	389/18866	0.0116114	0.0327871	0.0162967		5
GO:0006953	acute-phase response	STAT3 / TNF	2/66	47/18866	0.0117742	0.0330345	0.0164197		2
GO:0022602	ovulation cycle process	ESR1 / PGR	2/66	47/18866	0.0117742	0.0330345	0.0164197		2
GO:0043268	positive regulation of potassium ion transport	ADRA2A / KCNH2	2/66	47/18866	0.0117742	0.0330345	0.0164197		2
GO:0045776	negative regulation of blood pressure	DRD2 / PPARA	2/66	47/18866	0.0117742	0.0330345	0.0164197		2
GO:0046677	response to antibiotic	KDM1A / MDM2	2/66	47/18866	0.0117742	0.0330345	0.0164197		2
GO:0048806	genitalia development	CYP19A1 / ESR1	2/66	47/18866	0.0117742	0.0330345	0.0164197		2
GO:0120163	negative regulation of cold-induced thermogenesis	NR1H2 / NR1H3	2/66	47/18866	0.0117742	0.0330345	0.0164197		2
GO:0003158	endothelium development	KDR / TNF / XDH	3/66	135/18866	0.0118102	0.0330751	0.0164399		3
GO:0048565	digestive tract development	EGFR / OXTR / TNF	3/66	135/18866	0.0118102	0.0330751	0.0164399		3
GO:0045727	positive regulation of translation	MAPK1 / PKM / TNF	3/66	136/18866	0.0120469	0.033646	0.0167236		3
GO:0050671	positive regulation of lymphocyte proliferation	IL2 / MIF / WNT3A	3/66	136/18866	0.0120469	0.033646	0.0167236		3
GO:0071331	cellular response to hexose stimulus	ADRA2A / NOX4 / NR1H4	3/66	136/18866	0.0120469	0.033646	0.0167236		3
GO:0031346	positive regulation of cell projection organization	ALK / IL2 / KDM1A / PSEN1 / WNT3A	5/66	394/18866	0.012218	0.0339142	0.0168569		5
GO:0002820	negative regulation of adaptive immune response	ALOX15 / IL2	2/66	48/18866	0.0122587	0.0339142	0.0168569		2
GO:0014911	positive regulation of smooth muscle cell migration	MDM2 / NOX4	2/66	48/18866	0.0122587	0.0339142	0.0168569		2
GO:0045601	regulation of endothelial cell differentiation	TNF / XDH	2/66	48/18866	0.0122587	0.0339142	0.0168569		2
GO:0051972	regulation of telomerase activity	MAPK1 / PPARG	2/66	48/18866	0.0122587	0.0339142	0.0168569		2
GO:0055023	positive regulation of cardiac muscle tissue growth	MAPK1 / MAPK14	2/66	48/18866	0.0122587	0.0339142	0.0168569		2
GO:0060324	face development	MAPK1 / MMP2	2/66	48/18866	0.0122587	0.0339142	0.0168569		2
GO:1900274	regulation of phospholipase C activity	EGFR / ESR1	2/66	48/18866	0.0122587	0.0339142	0.0168569		2
GO:2001239	regulation of extrinsic apoptotic signaling pathway in absence of ligand	AKT1 / TNF	2/66	48/18866	0.0122587	0.0339142	0.0168569		2
GO:0030534	adult behavior	ALK / DRD2 / PPARA	3/66	137/18866	0.0122863	0.0339142	0.0168569		3
GO:0032946	positive regulation of mononuclear cell proliferation	IL2 / MIF / WNT3A	3/66	137/18866	0.0122863	0.0339142	0.0168569		3
GO:0071326	cellular response to monosaccharide stimulus	ADRA2A / NOX4 / NR1H4	3/66	137/18866	0.0122863	0.0339142	0.0168569		3
GO:1903038	negative regulation of leukocyte cell-cell adhesion	AKT1 / IL2 / PPARA	3/66	137/18866	0.0122863	0.0339142	0.0168569		3
GO:0090257	regulation of muscle system process	ADRA2A / OXTR / PIK3CG / PPARA	4/66	256/18866	0.0123705	0.034116	0.0169573		4
GO:0010959	regulation of metal ion transport	ADRA2A / AKT1 / DRD2 / KCNH2 / PIK3CG	5/66	396/18866	0.0124666	0.0343193	0.0170583		5
GO:0045787	positive regulation of cell cycle	AKT1 / DRD2 / EGFR / MDM2 / MIF	5/66	396/18866	0.0124666	0.0343193	0.0170583		5
GO:0098754	detoxification	ABCG2 / PTGS1 / TNF	3/66	138/18866	0.0125284	0.0344424	0.0171195		3
GO:0031334	positive regulation of protein-containing complex assembly	ALOX15 / ESR1 / NR1H2 / TNF	4/66	257/18866	0.0125337	0.0344424	0.0171195		4
GO:0010951	negative regulation of endopeptidase activity	AKT1 / MDM2 / RPS6KA3 / TNF	4/66	258/18866	0.0126982	0.034793	0.0172938		4
GO:0007595	lactation	OXTR / XDH	2/66	49/18866	0.0127518	0.034793	0.0172938		2
GO:0010712	regulation of collagen metabolic process	PPARD / PPARG	2/66	49/18866	0.0127518	0.034793	0.0172938		2
GO:0015872	dopamine transport	CHRM5 / DRD2	2/66	49/18866	0.0127518	0.034793	0.0172938		2
GO:0030850	prostate gland development	CYP19A1 / ESR1	2/66	49/18866	0.0127518	0.034793	0.0172938		2
GO:0042059	negative regulation of epidermal growth factor receptor signaling pathway	EGFR / PSEN1	2/66	49/18866	0.0127518	0.034793	0.0172938		2
GO:0060711	labyrinthine layer development	AKT1 / MAPK1	2/66	49/18866	0.0127518	0.034793	0.0172938		2
GO:2000107	negative regulation of leukocyte apoptotic process	IL2 / MIF	2/66	49/18866	0.0127518	0.034793	0.0172938		2
GO:0003044	regulation of systemic arterial blood pressure mediated by a chemical signal	AGTR1 / OXTR	2/66	50/18866	0.0132534	0.0357493	0.0177691		2
GO:0042987	amyloid precursor protein catabolic process	PSEN1 / TNF	2/66	50/18866	0.0132534	0.0357493	0.0177691		2
GO:0045646	regulation of erythrocyte differentiation	MAPK14 / STAT3	2/66	50/18866	0.0132534	0.0357493	0.0177691		2
GO:0045806	negative regulation of endocytosis	NR1H2 / NR1H3	2/66	50/18866	0.0132534	0.0357493	0.0177691		2
GO:0045981	positive regulation of nucleotide metabolic process	PSEN1 / STAT3	2/66	50/18866	0.0132534	0.0357493	0.0177691		2
GO:0050873	brown fat cell differentiation	FABP4 / MAPK14	2/66	50/18866	0.0132534	0.0357493	0.0177691		2
GO:0071715	icosanoid transport	DRD2 / MIF	2/66	50/18866	0.0132534	0.0357493	0.0177691		2
GO:0101023	vascular endothelial cell proliferation	PPARG / STAT3	2/66	50/18866	0.0132534	0.0357493	0.0177691		2
GO:1900544	positive regulation of purine nucleotide metabolic process	PSEN1 / STAT3	2/66	50/18866	0.0132534	0.0357493	0.0177691		2
GO:1901571	fatty acid derivative transport	DRD2 / MIF	2/66	50/18866	0.0132534	0.0357493	0.0177691		2
GO:1903580	positive regulation of ATP metabolic process	PSEN1 / STAT3	2/66	50/18866	0.0132534	0.0357493	0.0177691		2
GO:1905562	regulation of vascular endothelial cell proliferation	PPARG / STAT3	2/66	50/18866	0.0132534	0.0357493	0.0177691		2
GO:2000725	regulation of cardiac muscle cell differentiation	PPARA / WNT3A	2/66	50/18866	0.0132534	0.0357493	0.0177691		2
GO:0001889	liver development	EGFR / PKM / WNT3A	3/66	141/18866	0.0132713	0.0357661	0.0177774		3
GO:0061448	connective tissue development	ESRRA / MAPK14 / NR1H4 / PPARD	4/66	262/18866	0.0133703	0.0360015	0.0178944		4
GO:0002687	positive regulation of leukocyte migration	MAPK1 / MAPK14 / TNF	3/66	142/18866	0.0135243	0.0363844	0.0180848		3
GO:0048863	stem cell differentiation	ESR1 / MAPK1 / STAT3 / WNT3A	4/66	264/18866	0.0137147	0.0367386	0.0182608		4
GO:0002696	positive regulation of leukocyte activation	AKT1 / DPP4 / IL2 / MIF / WNT3A	5/66	406/18866	0.0137612	0.0367386	0.0182608		5
GO:0035272	exocrine system development	EGFR / TNF	2/66	51/18866	0.0137635	0.0367386	0.0182608		2
GO:0043277	apoptotic cell clearance	ALOX15 / NR1H3	2/66	51/18866	0.0137635	0.0367386	0.0182608		2
GO:0045912	negative regulation of carbohydrate metabolic process	PPARA / STAT3	2/66	51/18866	0.0137635	0.0367386	0.0182608		2
GO:0046460	neutral lipid biosynthetic process	NR1H2 / NR1H3	2/66	51/18866	0.0137635	0.0367386	0.0182608		2
GO:0046463	acylglycerol biosynthetic process	NR1H2 / NR1H3	2/66	51/18866	0.0137635	0.0367386	0.0182608		2
GO:0050435	amyloid-beta metabolic process	PSEN1 / TNF	2/66	51/18866	0.0137635	0.0367386	0.0182608		2
GO:0071827	plasma lipoprotein particle organization	AGTR1 / NR1H2	2/66	51/18866	0.0137635	0.0367386	0.0182608		2
GO:0008286	insulin receptor signaling pathway	AKT1 / NR1H4 / PTPN1	3/66	143/18866	0.0137802	0.0367512	0.0182671		3
GO:0002700	regulation of production of molecular mediator of immune response	IL2 / MIF / TNF	3/66	144/18866	0.0140388	0.0373437	0.0185616		3
GO:0050921	positive regulation of chemotaxis	KDR / MAPK1 / MAPK14	3/66	144/18866	0.0140388	0.0373437	0.0185616		3
GO:0061008	hepaticobiliary system development	EGFR / PKM / WNT3A	3/66	144/18866	0.0140388	0.0373437	0.0185616		3
GO:0060537	muscle tissue development	MAPK1 / MAPK14 / NOX4 / PPARA / WNT3A	5/66	409/18866	0.0141667	0.0376512	0.0187144		5
GO:0038066	p38MAPK cascade	MAPK14 / XDH	2/66	52/18866	0.0142821	0.0376973	0.0187374		2
GO:0048260	positive regulation of receptor-mediated endocytosis	DRD2 / WNT3A	2/66	52/18866	0.0142821	0.0376973	0.0187374		2
GO:0051339	regulation of lyase activity	DRD2 / LTB4R2	2/66	52/18866	0.0142821	0.0376973	0.0187374		2
GO:0055078	sodium ion homeostasis	AGTR1 / DRD2	2/66	52/18866	0.0142821	0.0376973	0.0187374		2
GO:0060421	positive regulation of heart growth	MAPK1 / MAPK14	2/66	52/18866	0.0142821	0.0376973	0.0187374		2
GO:0060425	lung morphogenesis	MAPK1 / TNF	2/66	52/18866	0.0142821	0.0376973	0.0187374		2
GO:0072132	mesenchyme morphogenesis	MDM2 / WNT3A	2/66	52/18866	0.0142821	0.0376973	0.0187374		2
GO:2000677	regulation of transcription regulatory region DNA binding	PSEN1 / WNT3A	2/66	52/18866	0.0142821	0.0376973	0.0187374		2
GO:0071322	cellular response to carbohydrate stimulus	ADRA2A / NOX4 / NR1H4	3/66	145/18866	0.0143002	0.0377127	0.018745		3
GO:0033673	negative regulation of kinase activity	AKT1 / FABP4 / PSEN1 / PTPN1	4/66	268/18866	0.0144204	0.0379971	0.0188864		4
GO:0042542	response to hydrogen peroxide	CYP1B1 / MDM2 / PPP5C	3/66	146/18866	0.0145643	0.0383435	0.0190585		3
GO:0090596	sensory organ morphogenesis	HDAC1 / MAPK1 / STAT3 / WNT3A	4/66	269/18866	0.0146003	0.0384055	0.0190894		4
GO:0032731	positive regulation of interleukin-1 beta production	STAT3 / TNF	2/66	53/18866	0.014809	0.0387147	0.019243		2
GO:0032964	collagen biosynthetic process	PPARD / PPARG	2/66	53/18866	0.014809	0.0387147	0.019243		2
GO:0043392	negative regulation of DNA binding	KDM1A / PSEN1	2/66	53/18866	0.014809	0.0387147	0.019243		2
GO:0045599	negative regulation of fat cell differentiation	TNF / WNT3A	2/66	53/18866	0.014809	0.0387147	0.019243		2
GO:0061756	leukocyte adhesion to vascular endothelial cell	ALOX5 / TNF	2/66	53/18866	0.014809	0.0387147	0.019243		2
GO:0007189	adenylate cyclase-activating G protein-coupled receptor signaling pathway	ADRA2A / CNR2 / DRD2	3/66	147/18866	0.0148312	0.0387147	0.019243		3
GO:0051384	response to glucocorticoid	EGFR / FLT3 / TNF	3/66	147/18866	0.0148312	0.0387147	0.019243		3
GO:0051592	response to calcium ion	ALOX15 / EGFR / PTGES	3/66	147/18866	0.0148312	0.0387147	0.019243		3
GO:0055123	digestive system development	EGFR / OXTR / TNF	3/66	147/18866	0.0148312	0.0387147	0.019243		3
GO:0010675	regulation of cellular carbohydrate metabolic process	AKT1 / PPARA / STAT3	3/66	148/18866	0.0151008	0.0393852	0.0195763		3
GO:0010466	negative regulation of peptidase activity	AKT1 / MDM2 / RPS6KA3 / TNF	4/66	272/18866	0.0151488	0.0394766	0.0196218		4
GO:0006584	catecholamine metabolic process	AKR1B1 / DRD2	2/66	54/18866	0.0153442	0.0398173	0.0197911		2
GO:0006754	ATP biosynthetic process	PKM / STAT3	2/66	54/18866	0.0153442	0.0398173	0.0197911		2
GO:0009712	catechol-containing compound metabolic process	AKR1B1 / DRD2	2/66	54/18866	0.0153442	0.0398173	0.0197911		2
GO:0032757	positive regulation of interleukin-8 production	STAT3 / TNF	2/66	54/18866	0.0153442	0.0398173	0.0197911		2
GO:1901185	negative regulation of ERBB signaling pathway	EGFR / PSEN1	2/66	54/18866	0.0153442	0.0398173	0.0197911		2
GO:1903364	positive regulation of cellular protein catabolic process	AKT1 / MDM2 / PSEN1	3/66	149/18866	0.0153733	0.0398591	0.0198119		3
GO:0050867	positive regulation of cell activation	AKT1 / DPP4 / IL2 / MIF / WNT3A	5/66	421/18866	0.0158693	0.0411104	0.0204338		5
GO:0071825	protein-lipid complex subunit organization	AGTR1 / NR1H2	2/66	55/18866	0.0158877	0.0411235	0.0204403		2
GO:0050871	positive regulation of B cell activation	IL2 / MIF / WNT3A	3/66	151/18866	0.0159265	0.0411546	0.0204558		3
GO:0061041	regulation of wound healing	ADRA2A / ALOX5 / TNF	3/66	151/18866	0.0159265	0.0411546	0.0204558		3
GO:1903169	regulation of calcium ion transmembrane transport	ADRA2A / DRD2 / PIK3CG	3/66	152/18866	0.0162073	0.041845	0.0207989		3
GO:0045165	cell fate commitment	PPARG / PSEN1 / STAT3 / WNT3A	4/66	278/18866	0.0162844	0.0420088	0.0208804		4
GO:0002712	regulation of B cell mediated immunity	IL2 / TNF	2/66	56/18866	0.0164394	0.0421962	0.0209735		2
GO:0002889	regulation of immunoglobulin mediated immune response	IL2 / TNF	2/66	56/18866	0.0164394	0.0421962	0.0209735		2
GO:0031295	T cell costimulation	AKT1 / DPP4	2/66	56/18866	0.0164394	0.0421962	0.0209735		2
GO:0060688	regulation of morphogenesis of a branching structure	ESR1 / TNF	2/66	56/18866	0.0164394	0.0421962	0.0209735		2
GO:0070228	regulation of lymphocyte apoptotic process	IL2 / MIF	2/66	56/18866	0.0164394	0.0421962	0.0209735		2
GO:1904645	response to amyloid-beta	MMP2 / PSEN1	2/66	56/18866	0.0164394	0.0421962	0.0209735		2
GO:0001678	cellular glucose homeostasis	ADRA2A / NOX4 / NR1H4	3/66	153/18866	0.0164908	0.042293	0.0210216		3
GO:0010977	negative regulation of neuron projection development	MDM2 / PSEN1 / WNT3A	3/66	154/18866	0.0167772	0.0429558	0.0213511		3
GO:0061351	neural precursor cell proliferation	DRD2 / KDM1A / WNT3A	3/66	154/18866	0.0167772	0.0429558	0.0213511		3
GO:0072659	protein localization to plasma membrane	AKT1 / EGFR / TNF / WNT3A	4/66	281/18866	0.0168718	0.0431621	0.0214536		4
GO:0002090	regulation of receptor internalization	DRD2 / WNT3A	2/66	57/18866	0.0169992	0.0433077	0.021526		2
GO:0019748	secondary metabolic process	AKR1B1 / CYP1B1	2/66	57/18866	0.0169992	0.0433077	0.021526		2
GO:0030520	intracellular estrogen receptor signaling pathway	ESR1 / ESR2	2/66	57/18866	0.0169992	0.0433077	0.021526		2
GO:0042743	hydrogen peroxide metabolic process	EGFR / STAT3	2/66	57/18866	0.0169992	0.0433077	0.021526		2
GO:0061178	regulation of insulin secretion involved in cellular response to glucose stimulus	ADRA2A / NR1H4	2/66	57/18866	0.0169992	0.0433077	0.021526		2
GO:0050773	regulation of dendrite development	ALK / IL2 / PSEN1	3/66	155/18866	0.0170663	0.0433817	0.0215628		3
GO:0016054	organic acid catabolic process	AKT1 / CYP26A1 / PPARA / PPARD	4/66	282/18866	0.0170705	0.0433817	0.0215628		4
GO:0046395	carboxylic acid catabolic process	AKT1 / CYP26A1 / PPARA / PPARD	4/66	282/18866	0.0170705	0.0433817	0.0215628		4
GO:0007566	embryo implantation	MMP2 / PPARD	2/66	58/18866	0.017567	0.044533	0.022135		2
GO:0031294	lymphocyte costimulation	AKT1 / DPP4	2/66	58/18866	0.017567	0.044533	0.022135		2
GO:2000272	negative regulation of signaling receptor activity	ESR2 / PSEN1	2/66	58/18866	0.017567	0.044533	0.022135		2
GO:0098739	import across plasma membrane	AKT1 / KCNH2 / PSEN1	3/66	157/18866	0.017653	0.0447142	0.0222251		3
GO:0043030	regulation of macrophage activation	MIF / NR1H3	2/66	59/18866	0.0181428	0.0458415	0.0227854		2
GO:0060043	regulation of cardiac muscle cell proliferation	MAPK1 / MAPK14	2/66	59/18866	0.0181428	0.0458415	0.0227854		2
GO:0071385	cellular response to glucocorticoid stimulus	EGFR / FLT3	2/66	59/18866	0.0181428	0.0458415	0.0227854		2
GO:0032675	regulation of interleukin-6 production	NR1H4 / STAT3 / TNF	3/66	159/18866	0.0182509	0.0460012	0.0228648		3
GO:0051092	positive regulation of NF-kappaB transcription factor activity	ALK / STAT3 / TNF	3/66	159/18866	0.0182509	0.0460012	0.0228648		3
GO:2000058	regulation of ubiquitin-dependent protein catabolic process	AKT1 / MDM2 / PSEN1	3/66	159/18866	0.0182509	0.0460012	0.0228648		3
GO:0032732	positive regulation of interleukin-1 production	STAT3 / TNF	2/66	60/18866	0.0187266	0.0470075	0.023365		2
GO:0042093	T-helper cell differentiation	IL2 / STAT3	2/66	60/18866	0.0187266	0.0470075	0.023365		2
GO:0043388	positive regulation of DNA binding	PPARG / WNT3A	2/66	60/18866	0.0187266	0.0470075	0.023365		2
GO:0097755	positive regulation of blood vessel diameter	EGFR / PPARD	2/66	60/18866	0.0187266	0.0470075	0.023365		2
GO:1903428	positive regulation of reactive oxygen species biosynthetic process	AKT1 / TNF	2/66	60/18866	0.0187266	0.0470075	0.023365		2
GO:0034767	positive regulation of ion transmembrane transport	ABCB1 / KCNH2 / PSEN1	3/66	161/18866	0.0188599	0.0473037	0.0235122		3
GO:0032409	regulation of transporter activity	ABCB1 / ADRA2A / DRD2 / PPARG	4/66	291/18866	0.0189254	0.0474292	0.0235746		4
GO:0006163	purine nucleotide metabolic process	PKM / PPARA / PSEN1 / STAT3 / XDH	5/66	442/18866	0.0191694	0.0480017	0.0238591		5
GO:0045576	mast cell activation	CNR2 / PIK3CG	2/66	61/18866	0.0193182	0.0482956	0.0240052		2
GO:0046888	negative regulation of hormone secretion	ADRA2A / DRD2	2/66	61/18866	0.0193182	0.0482956	0.0240052		2
GO:0031214	biomineral tissue development	ALOX15 / ALOX5 / PPARA	3/66	163/18866	0.0194802	0.0486215	0.0241672		3
GO:0110148	biomineralization	ALOX15 / ALOX5 / PPARA	3/66	163/18866	0.0194802	0.0486215	0.0241672		3
GO:0044262	cellular carbohydrate metabolic process	AKR1B1 / AKT1 / PPARA / STAT3	4/66	294/18866	0.0195705	0.0488072	0.0242595		4
GO:0001764	neuron migration	DRD2 / PSEN1 / STAT3	3/66	164/18866	0.0197946	0.0492861	0.0244975		3
GO:0031960	response to corticosteroid	EGFR / FLT3 / TNF	3/66	164/18866	0.0197946	0.0492861	0.0244975		3
GO:0002294	CD4-positive, alpha-beta T cell differentiation involved in immune response	IL2 / STAT3	2/66	62/18866	0.0199177	0.0493131	0.0245109		2
GO:0010676	positive regulation of cellular carbohydrate metabolic process	AKT1 / PPARA	2/66	62/18866	0.0199177	0.0493131	0.0245109		2
GO:0010803	regulation of tumor necrosis factor-mediated signaling pathway	NR1H4 / TNF	2/66	62/18866	0.0199177	0.0493131	0.0245109		2
GO:0034113	heterotypic cell-cell adhesion	ALOX15 / TNF	2/66	62/18866	0.0199177	0.0493131	0.0245109		2
GO:0070527	platelet aggregation	PIK3CG / WNT3A	2/66	62/18866	0.0199177	0.0493131	0.0245109		2
GO:0071384	cellular response to corticosteroid stimulus	EGFR / FLT3	2/66	62/18866	0.0199177	0.0493131	0.0245109		2
GO:2000351	regulation of endothelial cell apoptotic process	KDR / TNF	2/66	62/18866	0.0199177	0.0493131	0.0245109		2
GO:0002287	alpha-beta T cell activation involved in immune response	IL2 / STAT3	2/66	63/18866	0.0205249	0.0507347	0.0252176		2
GO:0002293	alpha-beta T cell differentiation involved in immune response	IL2 / STAT3	2/66	63/18866	0.0205249	0.0507347	0.0252176		2
GO:0034250	positive regulation of cellular amide metabolic process	MAPK1 / PKM / TNF	3/66	167/18866	0.0207545	0.0512612	0.0254792		3
GO:0002819	regulation of adaptive immune response	ALOX15 / IL2 / TNF	3/66	168/18866	0.0210801	0.051838	0.0257659		3
GO:0045931	positive regulation of mitotic cell cycle	AKT1 / EGFR / MDM2	3/66	168/18866	0.0210801	0.051838	0.0257659		3
GO:0007162	negative regulation of cell adhesion	AKT1 / CYP1B1 / IL2 / PPARA	4/66	301/18866	0.0211284	0.051838	0.0257659		4
GO:0010632	regulation of epithelial cell migration	AKT1 / KDR / PPARG / TNF	4/66	301/18866	0.0211284	0.051838	0.0257659		4
GO:0001947	heart looping	PSEN1 / WNT3A	2/66	64/18866	0.0211398	0.051838	0.0257659		2
GO:0033344	cholesterol efflux	NR1H2 / NR1H3	2/66	64/18866	0.0211398	0.051838	0.0257659		2
GO:0045453	bone resorption	EGFR / NOX4	2/66	64/18866	0.0211398	0.051838	0.0257659		2
GO:0046173	polyol biosynthetic process	AKR1B1 / CYP3A4	2/66	64/18866	0.0211398	0.051838	0.0257659		2
GO:0051926	negative regulation of calcium ion transport	ADRA2A / DRD2	2/66	64/18866	0.0211398	0.051838	0.0257659		2
GO:0090068	positive regulation of cell cycle process	AKT1 / DRD2 / EGFR / MDM2	4/66	302/18866	0.021357	0.0523289	0.0260099		4
GO:0032635	interleukin-6 production	NR1H4 / STAT3 / TNF	3/66	170/18866	0.0217397	0.0529423	0.0263149		3
GO:0032874	positive regulation of stress-activated MAPK cascade	PTPN1 / TNF / XDH	3/66	170/18866	0.0217397	0.0529423	0.0263149		3
GO:0006940	regulation of smooth muscle contraction	ADRA2A / OXTR	2/66	65/18866	0.0217623	0.0529423	0.0263149		2
GO:0009206	purine ribonucleoside triphosphate biosynthetic process	PKM / STAT3	2/66	65/18866	0.0217623	0.0529423	0.0263149		2
GO:0010573	vascular endothelial growth factor production	CYP1B1 / TNF	2/66	65/18866	0.0217623	0.0529423	0.0263149		2
GO:0032729	positive regulation of interferon-gamma production	IL2 / TNF	2/66	65/18866	0.0217623	0.0529423	0.0263149		2
GO:0035773	insulin secretion involved in cellular response to glucose stimulus	ADRA2A / NR1H4	2/66	65/18866	0.0217623	0.0529423	0.0263149		2
GO:0048645	animal organ formation	MAPK1 / WNT3A	2/66	65/18866	0.0217623	0.0529423	0.0263149		2
GO:0090181	regulation of cholesterol metabolic process	CYP51A1 / NR1H4	2/66	65/18866	0.0217623	0.0529423	0.0263149		2
GO:0009145	purine nucleoside triphosphate biosynthetic process	PKM / STAT3	2/66	66/18866	0.0223924	0.054262	0.0269708		2
GO:0032715	negative regulation of interleukin-6 production	NR1H4 / TNF	2/66	66/18866	0.0223924	0.054262	0.0269708		2
GO:0034394	protein localization to cell surface	AKT1 / TNF	2/66	66/18866	0.0223924	0.054262	0.0269708		2
GO:0046626	regulation of insulin receptor signaling pathway	NR1H4 / PTPN1	2/66	66/18866	0.0223924	0.054262	0.0269708		2
GO:0002244	hematopoietic progenitor cell differentiation	FLT3 / KDR / PSEN1	3/66	172/18866	0.0224106	0.054262	0.0269708		3
GO:0070304	positive regulation of stress-activated protein kinase signaling cascade	PTPN1 / TNF / XDH	3/66	172/18866	0.0224106	0.054262	0.0269708		3
GO:0006937	regulation of muscle contraction	ADRA2A / OXTR / PIK3CG	3/66	173/18866	0.0227503	0.055041	0.027358		3
GO:0045123	cellular extravasation	PIK3CG / TNF	2/66	67/18866	0.0230301	0.0555431	0.0276075		2
GO:0045670	regulation of osteoclast differentiation	ESRRA / TNF	2/66	67/18866	0.0230301	0.0555431	0.0276075		2
GO:0050918	positive chemotaxis	KDR / MIF	2/66	67/18866	0.0230301	0.0555431	0.0276075		2
GO:0071300	cellular response to retinoic acid	PPARG / WNT3A	2/66	67/18866	0.0230301	0.0555431	0.0276075		2
GO:0010469	regulation of signaling receptor activity	ADRA2A / ESR2 / PSEN1	3/66	174/18866	0.0230928	0.0556507	0.027661		3
GO:0046034	ATP metabolic process	PKM / PPARA / PSEN1 / STAT3	4/66	311/18866	0.0234833	0.0565475	0.0281068		4
GO:0002637	regulation of immunoglobulin production	IL2 / TNF	2/66	68/18866	0.0236751	0.0567871	0.0282259		2
GO:0040014	regulation of multicellular organism growth	DRD2 / STAT3	2/66	68/18866	0.0236751	0.0567871	0.0282259		2
GO:0045428	regulation of nitric oxide biosynthetic process	AKT1 / TNF	2/66	68/18866	0.0236751	0.0567871	0.0282259		2
GO:0050766	positive regulation of phagocytosis	PPARG / TNF	2/66	68/18866	0.0236751	0.0567871	0.0282259		2
GO:0072577	endothelial cell apoptotic process	KDR / TNF	2/66	68/18866	0.0236751	0.0567871	0.0282259		2
GO:0048662	negative regulation of smooth muscle cell proliferation	PPARD / PPARG	2/66	69/18866	0.0243276	0.0581706	0.0289136		2
GO:0060038	cardiac muscle cell proliferation	MAPK1 / MAPK14	2/66	69/18866	0.0243276	0.0581706	0.0289136		2
GO:0061371	determination of heart left/right asymmetry	PSEN1 / WNT3A	2/66	69/18866	0.0243276	0.0581706	0.0289136		2
GO:2000573	positive regulation of DNA biosynthetic process	MAPK1 / NOX4	2/66	69/18866	0.0243276	0.0581706	0.0289136		2
GO:0001756	somitogenesis	PSEN1 / WNT3A	2/66	70/18866	0.0249874	0.0595169	0.0295827		2
GO:0003143	embryonic heart tube morphogenesis	PSEN1 / WNT3A	2/66	70/18866	0.0249874	0.0595169	0.0295827		2
GO:0032374	regulation of cholesterol transport	NR1H2 / NR1H3	2/66	70/18866	0.0249874	0.0595169	0.0295827		2
GO:0050771	negative regulation of axonogenesis	PSEN1 / WNT3A	2/66	70/18866	0.0249874	0.0595169	0.0295827		2
GO:0050795	regulation of behavior	DRD2 / STAT3	2/66	70/18866	0.0249874	0.0595169	0.0295827		2
GO:0008361	regulation of cell size	AKT1 / KDM1A / WNT3A	3/66	181/18866	0.0255689	0.0608548	0.0302477		3
GO:0002292	T cell differentiation involved in immune response	IL2 / STAT3	2/66	71/18866	0.0256545	0.0608702	0.0302554		2
GO:0009201	ribonucleoside triphosphate biosynthetic process	PKM / STAT3	2/66	71/18866	0.0256545	0.0608702	0.0302554		2
GO:0035690	cellular response to drug	EGFR / KCNH2	2/66	71/18866	0.0256545	0.0608702	0.0302554		2
GO:0042982	amyloid precursor protein metabolic process	PSEN1 / TNF	2/66	71/18866	0.0256545	0.0608702	0.0302554		2
GO:0071346	cellular response to interferon-gamma	NR1H2 / NR1H3 / PPARG	3/66	182/18866	0.0259339	0.0614856	0.0305613		3
GO:1903034	regulation of response to wounding	ADRA2A / ALOX5 / TNF	3/66	183/18866	0.0263017	0.0623095	0.0309708		3
GO:0006470	protein dephosphorylation	DRD2 / PPP5C / PTPN1 / TNF	4/66	323/18866	0.0265131	0.0627619	0.0311956		4
GO:0002695	negative regulation of leukocyte activation	CNR2 / IL2 / NR1H3	3/66	184/18866	0.0266723	0.0630418	0.0313348		3
GO:0007416	synapse assembly	DRD2 / OXTR / WNT3A	3/66	184/18866	0.0266723	0.0630418	0.0313348		3
GO:0051155	positive regulation of striated muscle cell differentiation	MAPK14 / WNT3A	2/66	73/18866	0.0270104	0.0637774	0.0317004		2
GO:0046488	phosphatidylinositol metabolic process	CHRM5 / HTR2C / PIK3CG	3/66	185/18866	0.0270457	0.0637774	0.0317004		3
GO:2000045	regulation of G1/S transition of mitotic cell cycle	AKT1 / EGFR / MDM2	3/66	185/18866	0.0270457	0.0637774	0.0317004		3
GO:0032024	positive regulation of insulin secretion	NR1H4 / PPARD	2/66	74/18866	0.027699	0.065118	0.0323668		2
GO:0034121	regulation of toll-like receptor signaling pathway	ESR1 / NR1H3	2/66	74/18866	0.027699	0.065118	0.0323668		2
GO:0043507	positive regulation of JUN kinase activity	PTPN1 / TNF	2/66	74/18866	0.027699	0.065118	0.0323668		2
GO:0051881	regulation of mitochondrial membrane potential	AKT1 / KDR	2/66	74/18866	0.027699	0.065118	0.0323668		2
GO:0002285	lymphocyte activation involved in immune response	IL2 / PSEN1 / STAT3	3/66	187/18866	0.027801	0.0653079	0.0324611		3
GO:0031345	negative regulation of cell projection organization	MDM2 / PSEN1 / WNT3A	3/66	188/18866	0.0281828	0.0661039	0.0328568		3
GO:0043123	positive regulation of I-kappaB kinase/NF-kappaB signaling	AKT1 / PPP5C / TNF	3/66	188/18866	0.0281828	0.0661039	0.0328568		3
GO:0045685	regulation of glial cell differentiation	HDAC1 / PPARG	2/66	75/18866	0.0283947	0.0664993	0.0330533		2
GO:0050805	negative regulation of synaptic transmission	CNR2 / DRD2	2/66	75/18866	0.0283947	0.0664993	0.0330533		2
GO:0016311	dephosphorylation	CHRM5 / DRD2 / PPP5C / PTPN1 / TNF	5/66	492/18866	0.0287723	0.0673325	0.0334674		5
GO:0033555	multicellular organismal response to stress	DPP4 / HTR2C	2/66	76/18866	0.0290973	0.0679896	0.033794		2
GO:0072091	regulation of stem cell proliferation	DRD2 / KDM1A	2/66	76/18866	0.0290973	0.0679896	0.033794		2
GO:0022408	negative regulation of cell-cell adhesion	AKT1 / IL2 / PPARA	3/66	191/18866	0.0293452	0.0684647	0.0340302		3
GO:0048167	regulation of synaptic plasticity	DRD2 / MAPK1 / PSEN1	3/66	191/18866	0.0293452	0.0684647	0.0340302		3
GO:0016525	negative regulation of angiogenesis	ALOX5 / PPARG / TNF	3/66	192/18866	0.0297382	0.0692765	0.0344337		3
GO:0021953	central nervous system neuron differentiation	DRD2 / PSEN1 / WNT3A	3/66	192/18866	0.0297382	0.0692765	0.0344337		3
GO:0032413	negative regulation of ion transmembrane transporter activity	ADRA2A / DRD2	2/66	77/18866	0.0298069	0.069384	0.0344872		2
GO:0061136	regulation of proteasomal protein catabolic process	AKT1 / MDM2 / PSEN1	3/66	193/18866	0.0301341	0.0700925	0.0348393		3
GO:0043367	CD4-positive, alpha-beta T cell differentiation	IL2 / STAT3	2/66	78/18866	0.0305234	0.0708374	0.0352096		2
GO:0060998	regulation of dendritic spine development	IL2 / PSEN1	2/66	78/18866	0.0305234	0.0708374	0.0352096		2
GO:0061045	negative regulation of wound healing	ALOX5 / TNF	2/66	78/18866	0.0305234	0.0708374	0.0352096		2
GO:1990778	protein localization to cell periphery	AKT1 / EGFR / TNF / WNT3A	4/66	340/18866	0.0311919	0.0721892	0.0358815		4
GO:0007492	endoderm development	HDAC1 / MMP2	2/66	79/18866	0.0312468	0.0721892	0.0358815		2
GO:0009205	purine ribonucleoside triphosphate metabolic process	PKM / STAT3	2/66	79/18866	0.0312468	0.0721892	0.0358815		2
GO:0042246	tissue regeneration	PKM / PPARD	2/66	79/18866	0.0312468	0.0721892	0.0358815		2
GO:0043536	positive regulation of blood vessel endothelial cell migration	AKT1 / KDR	2/66	79/18866	0.0312468	0.0721892	0.0358815		2
GO:0071260	cellular response to mechanical stimulus	AKT1 / EGFR	2/66	79/18866	0.0312468	0.0721892	0.0358815		2
GO:0071897	DNA biosynthetic process	MAPK1 / NOX4 / PPARG	3/66	196/18866	0.0313384	0.0723464	0.0359596		3
GO:0031397	negative regulation of protein ubiquitination	AKT1 / PSEN1	2/66	80/18866	0.0319769	0.0736546	0.0366098		2
GO:0035050	embryonic heart tube development	PSEN1 / WNT3A	2/66	80/18866	0.0319769	0.0736546	0.0366098		2
GO:1901224	positive regulation of NIK/NF-kappaB signaling	EGFR / TNF	2/66	80/18866	0.0319769	0.0736546	0.0366098		2
GO:0099504	synaptic vesicle cycle	DRD2 / PSEN1 / WNT3A	3/66	199/18866	0.0325678	0.0749595	0.0372584		3
GO:0034644	cellular response to UV	KDM1A / MDM2	2/66	81/18866	0.0327137	0.0752391	0.0373974		2
GO:0009142	nucleoside triphosphate biosynthetic process	PKM / STAT3	2/66	82/18866	0.0334572	0.0765329	0.0380405		2
GO:0022617	extracellular matrix disassembly	DPP4 / MMP2	2/66	82/18866	0.0334572	0.0765329	0.0380405		2
GO:1902930	regulation of alcohol biosynthetic process	CYP51A1 / TNF	2/66	82/18866	0.0334572	0.0765329	0.0380405		2
GO:0034341	response to interferon-gamma	NR1H2 / NR1H3 / PPARG	3/66	202/18866	0.0338222	0.0765329	0.0380405		3
GO:1904062	regulation of cation transmembrane transport	ADRA2A / DRD2 / KCNH2 / PIK3CG	4/66	349/18866	0.0338546	0.0765329	0.0380405		4
GO:0001570	vasculogenesis	KDR / XDH	2/66	83/18866	0.0342073	0.0765329	0.0380405		2
GO:0002718	regulation of cytokine production involved in immune response	MIF / TNF	2/66	83/18866	0.0342073	0.0765329	0.0380405		2
GO:0001660	fever generation	TNF	1/66	10/18866	0.034446	0.0765329	0.0380405		1
GO:0003129	heart induction	WNT3A	1/66	10/18866	0.034446	0.0765329	0.0380405		1
GO:0007220	Notch receptor processing	PSEN1	1/66	10/18866	0.034446	0.0765329	0.0380405		1
GO:0008300	isoprenoid catabolic process	CYP26A1	1/66	10/18866	0.034446	0.0765329	0.0380405		1
GO:0010749	regulation of nitric oxide mediated signal transduction	EGFR	1/66	10/18866	0.034446	0.0765329	0.0380405		1
GO:0030432	peristalsis	DRD2	1/66	10/18866	0.034446	0.0765329	0.0380405		1
GO:0030647	aminoglycoside antibiotic metabolic process	AKR1B1	1/66	10/18866	0.034446	0.0765329	0.0380405		1
GO:0032000	positive regulation of fatty acid beta-oxidation	PPARA	1/66	10/18866	0.034446	0.0765329	0.0380405		1
GO:0032070	regulation of deoxyribonuclease activity	AKT1	1/66	10/18866	0.034446	0.0765329	0.0380405		1
GO:0032308	positive regulation of prostaglandin secretion	MIF	1/66	10/18866	0.034446	0.0765329	0.0380405		1
GO:0042756	drinking behavior	DRD2	1/66	10/18866	0.034446	0.0765329	0.0380405		1
GO:0043084	penile erection	OXTR	1/66	10/18866	0.034446	0.0765329	0.0380405		1
GO:0043587	tongue morphogenesis	HDAC1	1/66	10/18866	0.034446	0.0765329	0.0380405		1
GO:0045713	low-density lipoprotein particle receptor biosynthetic process	PPARG	1/66	10/18866	0.034446	0.0765329	0.0380405		1
GO:0045792	negative regulation of cell size	AKT1	1/66	10/18866	0.034446	0.0765329	0.0380405		1
GO:0045793	positive regulation of cell size	KDM1A	1/66	10/18866	0.034446	0.0765329	0.0380405		1
GO:0045988	negative regulation of striated muscle contraction	PIK3CG	1/66	10/18866	0.034446	0.0765329	0.0380405		1
GO:0048304	positive regulation of isotype switching to IgG isotypes	IL2	1/66	10/18866	0.034446	0.0765329	0.0380405		1
GO:0048340	paraxial mesoderm morphogenesis	WNT3A	1/66	10/18866	0.034446	0.0765329	0.0380405		1
GO:0048755	branching morphogenesis of a nerve	DRD2	1/66	10/18866	0.034446	0.0765329	0.0380405		1
GO:0051901	positive regulation of mitochondrial depolarization	KDR	1/66	10/18866	0.034446	0.0765329	0.0380405		1
GO:0051967	negative regulation of synaptic transmission, glutamatergic	DRD2	1/66	10/18866	0.034446	0.0765329	0.0380405		1
GO:0060068	vagina development	ESR1	1/66	10/18866	0.034446	0.0765329	0.0380405		1
GO:0060346	bone trabecula formation	MMP2	1/66	10/18866	0.034446	0.0765329	0.0380405		1
GO:0060923	cardiac muscle cell fate commitment	WNT3A	1/66	10/18866	0.034446	0.0765329	0.0380405		1
GO:0070391	response to lipoteichoic acid	MAPK14	1/66	10/18866	0.034446	0.0765329	0.0380405		1
GO:0070472	regulation of uterine smooth muscle contraction	OXTR	1/66	10/18866	0.034446	0.0765329	0.0380405		1
GO:0071104	response to interleukin-9	STAT3	1/66	10/18866	0.034446	0.0765329	0.0380405		1
GO:0071223	cellular response to lipoteichoic acid	MAPK14	1/66	10/18866	0.034446	0.0765329	0.0380405		1
GO:0110096	cellular response to aldehyde	AKR1B1	1/66	10/18866	0.034446	0.0765329	0.0380405		1
GO:0120252	hydrocarbon metabolic process	AKR1B1	1/66	10/18866	0.034446	0.0765329	0.0380405		1
GO:1903897	regulation of PERK-mediated unfolded protein response	PTPN1	1/66	10/18866	0.034446	0.0765329	0.0380405		1
GO:1904338	regulation of dopaminergic neuron differentiation	WNT3A	1/66	10/18866	0.034446	0.0765329	0.0380405		1
GO:1990535	neuron projection maintenance	PSEN1	1/66	10/18866	0.034446	0.0765329	0.0380405		1
GO:2000288	positive regulation of myoblast proliferation	PPARD	1/66	10/18866	0.034446	0.0765329	0.0380405		1
GO:2000320	negative regulation of T-helper 17 cell differentiation	IL2	1/66	10/18866	0.034446	0.0765329	0.0380405		1
GO:2000382	positive regulation of mesoderm development	WNT3A	1/66	10/18866	0.034446	0.0765329	0.0380405		1
GO:2000425	regulation of apoptotic cell clearance	ALOX15	1/66	10/18866	0.034446	0.0765329	0.0380405		1
GO:2000644	regulation of receptor catabolic process	PTPN1	1/66	10/18866	0.034446	0.0765329	0.0380405		1
GO:2001225	regulation of chloride transport	ABCB1	1/66	10/18866	0.034446	0.0765329	0.0380405		1
GO:0050886	endocrine process	AGTR1 / OXTR	2/66	84/18866	0.034964	0.0776277	0.0385846		2
GO:0042594	response to starvation	MAPK1 / PPARA / PPARG	3/66	206/18866	0.0355336	0.0787785	0.0391567		3
GO:1902806	regulation of cell cycle G1/S phase transition	AKT1 / EGFR / MDM2	3/66	206/18866	0.0355336	0.0787785	0.0391567		3
GO:0009199	ribonucleoside triphosphate metabolic process	PKM / STAT3	2/66	85/18866	0.0357272	0.0790368	0.039285		2
GO:0010507	negative regulation of autophagy	AKT1 / STAT3	2/66	85/18866	0.0357272	0.0790368	0.039285		2
GO:0032092	positive regulation of protein binding	PSEN1 / WNT3A	2/66	85/18866	0.0357272	0.0790368	0.039285		2
GO:0050866	negative regulation of cell activation	CNR2 / IL2 / NR1H3	3/66	207/18866	0.0359684	0.0795131	0.0395218		3
GO:1902905	positive regulation of supramolecular fiber organization	ALOX15 / NOX4 / PSEN1	3/66	208/18866	0.0364059	0.0804225	0.0399738		3
GO:0034109	homotypic cell-cell adhesion	PIK3CG / WNT3A	2/66	86/18866	0.0364968	0.08045	0.0399875		2
GO:0034637	cellular carbohydrate biosynthetic process	AKR1B1 / AKT1	2/66	86/18866	0.0364968	0.08045	0.0399875		2
GO:2000106	regulation of leukocyte apoptotic process	IL2 / MIF	2/66	86/18866	0.0364968	0.08045	0.0399875		2
GO:0035303	regulation of dephosphorylation	CHRM5 / DRD2 / TNF	3/66	209/18866	0.0368462	0.0804941	0.0400094		3
GO:0009144	purine nucleoside triphosphate metabolic process	PKM / STAT3	2/66	87/18866	0.0372729	0.0804941	0.0400094		2
GO:0048013	ephrin receptor signaling pathway	MMP2 / PSEN1	2/66	87/18866	0.0372729	0.0804941	0.0400094		2
GO:0060291	long-term synaptic potentiation	DRD2 / MAPK1	2/66	87/18866	0.0372729	0.0804941	0.0400094		2
GO:0031396	regulation of protein ubiquitination	AKT1 / KDM1A / PSEN1	3/66	211/18866	0.037735	0.0804941	0.0400094		3
GO:0002328	pro-B cell differentiation	FLT3	1/66	11/18866	0.0378257	0.0804941	0.0400094		1
GO:0009629	response to gravity	PKM	1/66	11/18866	0.0378257	0.0804941	0.0400094		1
GO:0010739	positive regulation of protein kinase A signaling	MIF	1/66	11/18866	0.0378257	0.0804941	0.0400094		1
GO:0010918	positive regulation of mitochondrial membrane potential	AKT1	1/66	11/18866	0.0378257	0.0804941	0.0400094		1
GO:0014870	response to muscle inactivity	PKM	1/66	11/18866	0.0378257	0.0804941	0.0400094		1
GO:0021892	cerebral cortex GABAergic interneuron differentiation	DRD2	1/66	11/18866	0.0378257	0.0804941	0.0400094		1
GO:0031652	positive regulation of heat generation	TNF	1/66	11/18866	0.0378257	0.0804941	0.0400094		1
GO:0032306	regulation of prostaglandin secretion	MIF	1/66	11/18866	0.0378257	0.0804941	0.0400094		1
GO:0033197	response to vitamin E	PPARG	1/66	11/18866	0.0378257	0.0804941	0.0400094		1
GO:0033210	leptin-mediated signaling pathway	STAT3	1/66	11/18866	0.0378257	0.0804941	0.0400094		1
GO:0033632	regulation of cell-cell adhesion mediated by integrin	DPP4	1/66	11/18866	0.0378257	0.0804941	0.0400094		1
GO:0033860	regulation of NAD(P)H oxidase activity	AGTR1	1/66	11/18866	0.0378257	0.0804941	0.0400094		1
GO:0034776	response to histamine	DRD2	1/66	11/18866	0.0378257	0.0804941	0.0400094		1
GO:0034969	histone arginine methylation	NR1H4	1/66	11/18866	0.0378257	0.0804941	0.0400094		1
GO:0035331	negative regulation of hippo signaling	MAPK14	1/66	11/18866	0.0378257	0.0804941	0.0400094		1
GO:0035747	natural killer cell chemotaxis	PIK3CG	1/66	11/18866	0.0378257	0.0804941	0.0400094		1
GO:0042447	hormone catabolic process	CYP19A1	1/66	11/18866	0.0378257	0.0804941	0.0400094		1
GO:0042789	mRNA transcription by RNA polymerase II	STAT3	1/66	11/18866	0.0378257	0.0804941	0.0400094		1
GO:0043589	skin morphogenesis	PSEN1	1/66	11/18866	0.0378257	0.0804941	0.0400094		1
GO:0045899	positive regulation of RNA polymerase II transcription preinitiation complex assembly	ESR1	1/66	11/18866	0.0378257	0.0804941	0.0400094		1
GO:0048103	somatic stem cell division	WNT3A	1/66	11/18866	0.0378257	0.0804941	0.0400094		1
GO:0048672	positive regulation of collateral sprouting	WNT3A	1/66	11/18866	0.0378257	0.0804941	0.0400094		1
GO:0051024	positive regulation of immunoglobulin secretion	IL2	1/66	11/18866	0.0378257	0.0804941	0.0400094		1
GO:0051573	negative regulation of histone H3-K9 methylation	KDM1A	1/66	11/18866	0.0378257	0.0804941	0.0400094		1
GO:0051974	negative regulation of telomerase activity	PPARG	1/66	11/18866	0.0378257	0.0804941	0.0400094		1
GO:0060439	trachea morphogenesis	MAPK1	1/66	11/18866	0.0378257	0.0804941	0.0400094		1
GO:0060525	prostate glandular acinus development	ESR1	1/66	11/18866	0.0378257	0.0804941	0.0400094		1
GO:0061299	retina vasculature morphogenesis in camera-type eye	CYP1B1	1/66	11/18866	0.0378257	0.0804941	0.0400094		1
GO:0061307	cardiac neural crest cell differentiation involved in heart development	MAPK1	1/66	11/18866	0.0378257	0.0804941	0.0400094		1
GO:0061308	cardiac neural crest cell development involved in heart development	MAPK1	1/66	11/18866	0.0378257	0.0804941	0.0400094		1
GO:0070106	interleukin-27-mediated signaling pathway	STAT3	1/66	11/18866	0.0378257	0.0804941	0.0400094		1
GO:0070471	uterine smooth muscle contraction	OXTR	1/66	11/18866	0.0378257	0.0804941	0.0400094		1
GO:0070757	interleukin-35-mediated signaling pathway	STAT3	1/66	11/18866	0.0378257	0.0804941	0.0400094		1
GO:0070933	histone H4 deacetylation	HDAC1	1/66	11/18866	0.0378257	0.0804941	0.0400094		1
GO:0071803	positive regulation of podosome assembly	TNF	1/66	11/18866	0.0378257	0.0804941	0.0400094		1
GO:0072205	metanephric collecting duct development	AKR1B1	1/66	11/18866	0.0378257	0.0804941	0.0400094		1
GO:0098917	retrograde trans-synaptic signaling	FABP5	1/66	11/18866	0.0378257	0.0804941	0.0400094		1
GO:0140052	cellular response to oxidised low-density lipoprotein particle stimulus	AKT1	1/66	11/18866	0.0378257	0.0804941	0.0400094		1
GO:1901033	positive regulation of response to reactive oxygen species	TNF	1/66	11/18866	0.0378257	0.0804941	0.0400094		1
GO:1903800	positive regulation of production of miRNAs involved in gene silencing by miRNA	EGFR	1/66	11/18866	0.0378257	0.0804941	0.0400094		1
GO:1904321	response to forskolin	AHR	1/66	11/18866	0.0378257	0.0804941	0.0400094		1
GO:1904322	cellular response to forskolin	AHR	1/66	11/18866	0.0378257	0.0804941	0.0400094		1
GO:1905902	regulation of mesoderm formation	WNT3A	1/66	11/18866	0.0378257	0.0804941	0.0400094		1
GO:2000049	positive regulation of cell-cell adhesion mediated by cadherin	WNT3A	1/66	11/18866	0.0378257	0.0804941	0.0400094		1
GO:2000317	negative regulation of T-helper 17 type immune response	IL2	1/66	11/18866	0.0378257	0.0804941	0.0400094		1
GO:0002028	regulation of sodium ion transport	AKT1 / DRD2	2/66	88/18866	0.0380553	0.0808149	0.0401688		2
GO:0032410	negative regulation of transporter activity	ADRA2A / DRD2	2/66	88/18866	0.0380553	0.0808149	0.0401688		2
GO:0032755	positive regulation of interleukin-6 production	STAT3 / TNF	2/66	88/18866	0.0380553	0.0808149	0.0401688		2
GO:0006643	membrane lipid metabolic process	CYP1B1 / STS / TNF	3/66	212/18866	0.0381835	0.0810312	0.0402764		3
GO:0016051	carbohydrate biosynthetic process	AKR1B1 / AKT1 / PPARA	3/66	213/18866	0.0386348	0.0819324	0.0407243		3
GO:0043506	regulation of JUN kinase activity	PTPN1 / TNF	2/66	89/18866	0.0388439	0.0821493	0.0408321		2
GO:0043537	negative regulation of blood vessel endothelial cell migration	PPARG / TNF	2/66	89/18866	0.0388439	0.0821493	0.0408321		2
GO:0061053	somite development	PSEN1 / WNT3A	2/66	89/18866	0.0388439	0.0821493	0.0408321		2
GO:1901019	regulation of calcium ion transmembrane transporter activity	ADRA2A / DRD2	2/66	89/18866	0.0388439	0.0821493	0.0408321		2
GO:0050870	positive regulation of T cell activation	AKT1 / DPP4 / IL2	3/66	214/18866	0.0390888	0.0826103	0.0410613		3
GO:0051651	maintenance of location in cell	AKT1 / DRD2 / HTR2C	3/66	216/18866	0.040005	0.08422	0.0418613		3
GO:0034103	regulation of tissue remodeling	EGFR / IL2	2/66	91/18866	0.04044	0.08422	0.0418613		2
GO:0042475	odontogenesis of dentin-containing tooth	HDAC1 / PPARA	2/66	91/18866	0.04044	0.08422	0.0418613		2
GO:0045682	regulation of epidermis development	PPARD / TNF	2/66	91/18866	0.04044	0.08422	0.0418613		2
GO:0046849	bone remodeling	EGFR / NOX4	2/66	91/18866	0.04044	0.08422	0.0418613		2
GO:0051899	membrane depolarization	KCNH2 / KDR	2/66	91/18866	0.04044	0.08422	0.0418613		2
GO:0000185	activation of MAPKKK activity	TNF	1/66	12/18866	0.0411937	0.08422	0.0418613		1
GO:0001976	nervous system process involved in regulation of systemic arterial blood pressure	DRD2	1/66	12/18866	0.0411937	0.08422	0.0418613		1
GO:0002863	positive regulation of inflammatory response to antigenic stimulus	TNF	1/66	12/18866	0.0411937	0.08422	0.0418613		1
GO:0002923	regulation of humoral immune response mediated by circulating immunoglobulin	TNF	1/66	12/18866	0.0411937	0.08422	0.0418613		1
GO:0006069	ethanol oxidation	ALDH2	1/66	12/18866	0.0411937	0.08422	0.0418613		1
GO:0007320	insemination	OXTR	1/66	12/18866	0.0411937	0.08422	0.0418613		1
GO:0010454	negative regulation of cell fate commitment	WNT3A	1/66	12/18866	0.0411937	0.08422	0.0418613		1
GO:0010960	magnesium ion homeostasis	EGFR	1/66	12/18866	0.0411937	0.08422	0.0418613		1
GO:0031392	regulation of prostaglandin biosynthetic process	FABP5	1/66	12/18866	0.0411937	0.08422	0.0418613		1
GO:0031987	locomotion involved in locomotory behavior	DRD2	1/66	12/18866	0.0411937	0.08422	0.0418613		1
GO:0033004	negative regulation of mast cell activation	CNR2	1/66	12/18866	0.0411937	0.08422	0.0418613		1
GO:0033182	regulation of histone ubiquitination	KDM1A	1/66	12/18866	0.0411937	0.08422	0.0418613		1
GO:0033629	negative regulation of cell adhesion mediated by integrin	CYP1B1	1/66	12/18866	0.0411937	0.08422	0.0418613		1
GO:0038110	interleukin-2-mediated signaling pathway	IL2	1/66	12/18866	0.0411937	0.08422	0.0418613		1
GO:0042363	fat-soluble vitamin catabolic process	CYP26A1	1/66	12/18866	0.0411937	0.08422	0.0418613		1
GO:0042711	maternal behavior	OXTR	1/66	12/18866	0.0411937	0.08422	0.0418613		1
GO:0046322	negative regulation of fatty acid oxidation	AKT1	1/66	12/18866	0.0411937	0.08422	0.0418613		1
GO:0048148	behavioral response to cocaine	DRD2	1/66	12/18866	0.0411937	0.08422	0.0418613		1
GO:0051583	dopamine uptake involved in synaptic transmission	DRD2	1/66	12/18866	0.0411937	0.08422	0.0418613		1
GO:0051798	positive regulation of hair follicle development	TNF	1/66	12/18866	0.0411937	0.08422	0.0418613		1
GO:0051934	catecholamine uptake involved in synaptic transmission	DRD2	1/66	12/18866	0.0411937	0.08422	0.0418613		1
GO:0060019	radial glial cell differentiation	STAT3	1/66	12/18866	0.0411937	0.08422	0.0418613		1
GO:0060442	branching involved in prostate gland morphogenesis	ESR1	1/66	12/18866	0.0411937	0.08422	0.0418613		1
GO:0060453	regulation of gastric acid secretion	OXTR	1/66	12/18866	0.0411937	0.08422	0.0418613		1
GO:0060746	parental behavior	OXTR	1/66	12/18866	0.0411937	0.08422	0.0418613		1
GO:0060788	ectodermal placode formation	HDAC1	1/66	12/18866	0.0411937	0.08422	0.0418613		1
GO:0061517	macrophage proliferation	MAPK1	1/66	12/18866	0.0411937	0.08422	0.0418613		1
GO:0070857	regulation of bile acid biosynthetic process	NR1H4	1/66	12/18866	0.0411937	0.08422	0.0418613		1
GO:0071472	cellular response to salt stress	AKR1B1	1/66	12/18866	0.0411937	0.08422	0.0418613		1
GO:0071697	ectodermal placode morphogenesis	HDAC1	1/66	12/18866	0.0411937	0.08422	0.0418613		1
GO:0072540	T-helper 17 cell lineage commitment	STAT3	1/66	12/18866	0.0411937	0.08422	0.0418613		1
GO:0072584	caveolin-mediated endocytosis	MAPK1	1/66	12/18866	0.0411937	0.08422	0.0418613		1
GO:0090154	positive regulation of sphingolipid biosynthetic process	TNF	1/66	12/18866	0.0411937	0.08422	0.0418613		1
GO:0090209	negative regulation of triglyceride metabolic process	PIK3CG	1/66	12/18866	0.0411937	0.08422	0.0418613		1
GO:0097284	hepatocyte apoptotic process	PIK3CG	1/66	12/18866	0.0411937	0.08422	0.0418613		1
GO:1901503	ether biosynthetic process	ALOX5	1/66	12/18866	0.0411937	0.08422	0.0418613		1
GO:1904181	positive regulation of membrane depolarization	KDR	1/66	12/18866	0.0411937	0.08422	0.0418613		1
GO:1904953	Wnt signaling pathway involved in midbrain dopaminergic neuron differentiation	WNT3A	1/66	12/18866	0.0411937	0.08422	0.0418613		1
GO:1905461	positive regulation of vascular associated smooth muscle cell apoptotic process	PPARG	1/66	12/18866	0.0411937	0.08422	0.0418613		1
GO:2000304	positive regulation of ceramide biosynthetic process	TNF	1/66	12/18866	0.0411937	0.08422	0.0418613		1
GO:2000767	positive regulation of cytoplasmic translation	PKM	1/66	12/18866	0.0411937	0.08422	0.0418613		1
GO:2001214	positive regulation of vasculogenesis	KDR	1/66	12/18866	0.0411937	0.08422	0.0418613		1
GO:2001223	negative regulation of neuron migration	STAT3	1/66	12/18866	0.0411937	0.08422	0.0418613		1
GO:0009953	dorsal/ventral pattern formation	PSEN1 / WNT3A	2/66	92/18866	0.0412472	0.08422	0.0418613		2
GO:1903321	negative regulation of protein modification by small protein conjugation or removal	AKT1 / PSEN1	2/66	92/18866	0.0412472	0.08422	0.0418613		2
GO:0099003	vesicle-mediated transport in synapse	DRD2 / PSEN1 / WNT3A	3/66	220/18866	0.0418701	0.0854351	0.0424653		3
GO:0032088	negative regulation of NF-kappaB transcription factor activity	CYP1B1 / NR1H4	2/66	93/18866	0.0420606	0.0856532	0.0425737		2
GO:0032677	regulation of interleukin-8 production	STAT3 / TNF	2/66	93/18866	0.0420606	0.0856532	0.0425737		2
GO:1903035	negative regulation of response to wounding	ALOX5 / TNF	2/66	93/18866	0.0420606	0.0856532	0.0425737		2
GO:0019319	hexose biosynthetic process	AKR1B1 / PPARA	2/66	94/18866	0.04288	0.0872063	0.0433457		2
GO:1904035	regulation of epithelial cell apoptotic process	KDR / TNF	2/66	94/18866	0.04288	0.0872063	0.0433457		2
GO:0002699	positive regulation of immune effector process	IL2 / MIF / TNF	3/66	223/18866	0.0432975	0.0875344	0.0435088		3
GO:0008406	gonad development	CYP19A1 / ESR1 / PGR	3/66	223/18866	0.0432975	0.0875344	0.0435088		3
GO:0045665	negative regulation of neuron differentiation	MDM2 / PSEN1 / WNT3A	3/66	225/18866	0.0442625	0.0875344	0.0435088		3
GO:1903050	regulation of proteolysis involved in cellular protein catabolic process	AKT1 / MDM2 / PSEN1	3/66	225/18866	0.0442625	0.0875344	0.0435088		3
GO:0002690	positive regulation of leukocyte chemotaxis	MAPK1 / MAPK14	2/66	96/18866	0.0445367	0.0875344	0.0435088		2
GO:0001967	suckling behavior	OXTR	1/66	13/18866	0.04455	0.0875344	0.0435088		1
GO:0002674	negative regulation of acute inflammatory response	PPARG	1/66	13/18866	0.04455	0.0875344	0.0435088		1
GO:0002679	respiratory burst involved in defense response	PIK3CG	1/66	13/18866	0.04455	0.0875344	0.0435088		1
GO:0006068	ethanol catabolic process	ALDH2	1/66	13/18866	0.04455	0.0875344	0.0435088		1
GO:0007494	midgut development	EGFR	1/66	13/18866	0.04455	0.0875344	0.0435088		1
GO:0007501	mesodermal cell fate specification	WNT3A	1/66	13/18866	0.04455	0.0875344	0.0435088		1
GO:0010958	regulation of amino acid import across plasma membrane	PSEN1	1/66	13/18866	0.04455	0.0875344	0.0435088		1
GO:0019627	urea metabolic process	NR1H4	1/66	13/18866	0.04455	0.0875344	0.0435088		1
GO:0021984	adenohypophysis development	DRD2	1/66	13/18866	0.04455	0.0875344	0.0435088		1
GO:0030656	regulation of vitamin metabolic process	TNF	1/66	13/18866	0.04455	0.0875344	0.0435088		1
GO:0031053	primary miRNA processing	STAT3	1/66	13/18866	0.04455	0.0875344	0.0435088		1
GO:0031223	auditory behavior	DRD2	1/66	13/18866	0.04455	0.0875344	0.0435088		1
GO:0031650	regulation of heat generation	TNF	1/66	13/18866	0.04455	0.0875344	0.0435088		1
GO:0032096	negative regulation of response to food	PPARA	1/66	13/18866	0.04455	0.0875344	0.0435088		1
GO:0032099	negative regulation of appetite	PPARA	1/66	13/18866	0.04455	0.0875344	0.0435088		1
GO:0032230	positive regulation of synaptic transmission, GABAergic	OXTR	1/66	13/18866	0.04455	0.0875344	0.0435088		1
GO:0033145	positive regulation of intracellular steroid hormone receptor signaling pathway	PPP5C	1/66	13/18866	0.04455	0.0875344	0.0435088		1
GO:0033605	positive regulation of catecholamine secretion	OXTR	1/66	13/18866	0.04455	0.0875344	0.0435088		1
GO:0035563	positive regulation of chromatin binding	KDM1A	1/66	13/18866	0.04455	0.0875344	0.0435088		1
GO:0035641	locomotory exploration behavior	DPP4	1/66	13/18866	0.04455	0.0875344	0.0435088		1
GO:0035723	interleukin-15-mediated signaling pathway	STAT3	1/66	13/18866	0.04455	0.0875344	0.0435088		1
GO:0042415	norepinephrine metabolic process	AKR1B1	1/66	13/18866	0.04455	0.0875344	0.0435088		1
GO:0042538	hyperosmotic salinity response	AKR1B1	1/66	13/18866	0.04455	0.0875344	0.0435088		1
GO:0042635	positive regulation of hair cycle	TNF	1/66	13/18866	0.04455	0.0875344	0.0435088		1
GO:0042921	glucocorticoid receptor signaling pathway	PPP5C	1/66	13/18866	0.04455	0.0875344	0.0435088		1
GO:0045602	negative regulation of endothelial cell differentiation	XDH	1/66	13/18866	0.04455	0.0875344	0.0435088		1
GO:0045741	positive regulation of epidermal growth factor-activated receptor activity	ADRA2A	1/66	13/18866	0.04455	0.0875344	0.0435088		1
GO:0045759	negative regulation of action potential	CNR2	1/66	13/18866	0.04455	0.0875344	0.0435088		1
GO:0046415	urate metabolic process	ABCG2	1/66	13/18866	0.04455	0.0875344	0.0435088		1
GO:0048302	regulation of isotype switching to IgG isotypes	IL2	1/66	13/18866	0.04455	0.0875344	0.0435088		1
GO:0051001	negative regulation of nitric-oxide synthase activity	CNR2	1/66	13/18866	0.04455	0.0875344	0.0435088		1
GO:0051481	negative regulation of cytosolic calcium ion concentration	DRD2	1/66	13/18866	0.04455	0.0875344	0.0435088		1
GO:0060100	positive regulation of phagocytosis, engulfment	PPARG	1/66	13/18866	0.04455	0.0875344	0.0435088		1
GO:0060123	regulation of growth hormone secretion	DRD2	1/66	13/18866	0.04455	0.0875344	0.0435088		1
GO:0060456	positive regulation of digestive system process	NR1H2	1/66	13/18866	0.04455	0.0875344	0.0435088		1
GO:0061052	negative regulation of cell growth involved in cardiac muscle cell development	PPARA	1/66	13/18866	0.04455	0.0875344	0.0435088		1
GO:0061430	bone trabecula morphogenesis	MMP2	1/66	13/18866	0.04455	0.0875344	0.0435088		1
GO:0061469	regulation of type B pancreatic cell proliferation	WNT3A	1/66	13/18866	0.04455	0.0875344	0.0435088		1
GO:0071350	cellular response to interleukin-15	STAT3	1/66	13/18866	0.04455	0.0875344	0.0435088		1
GO:0071352	cellular response to interleukin-2	IL2	1/66	13/18866	0.04455	0.0875344	0.0435088		1
GO:0071696	ectodermal placode development	HDAC1	1/66	13/18866	0.04455	0.0875344	0.0435088		1
GO:0071941	nitrogen cycle metabolic process	NR1H4	1/66	13/18866	0.04455	0.0875344	0.0435088		1
GO:0098712	L-glutamate import across plasma membrane	PSEN1	1/66	13/18866	0.04455	0.0875344	0.0435088		1
GO:1900102	negative regulation of endoplasmic reticulum unfolded protein response	PTPN1	1/66	13/18866	0.04455	0.0875344	0.0435088		1
GO:1900103	positive regulation of endoplasmic reticulum unfolded protein response	PTPN1	1/66	13/18866	0.04455	0.0875344	0.0435088		1
GO:1903789	regulation of amino acid transmembrane transport	PSEN1	1/66	13/18866	0.04455	0.0875344	0.0435088		1
GO:1905155	positive regulation of membrane invagination	PPARG	1/66	13/18866	0.04455	0.0875344	0.0435088		1
GO:2000121	regulation of removal of superoxide radicals	TNF	1/66	13/18866	0.04455	0.0875344	0.0435088		1
GO:0001701	in utero embryonic development	AKT1 / EGFR / MAPK1 / WNT3A	4/66	383/18866	0.0450866	0.0884756	0.0439766		4
GO:0032535	regulation of cellular component size	AKT1 / ALOX15 / KDM1A / WNT3A	4/66	383/18866	0.0450866	0.0884756	0.0439766		4
GO:0032651	regulation of interleukin-1 beta production	STAT3 / TNF	2/66	97/18866	0.0453739	0.0888692	0.0441722		2
GO:0035710	CD4-positive, alpha-beta T cell activation	IL2 / STAT3	2/66	97/18866	0.0453739	0.0888692	0.0441722		2
GO:0036473	cell death in response to oxidative stress	AKT1 / CYP1B1	2/66	97/18866	0.0453739	0.0888692	0.0441722		2
GO:0048705	skeletal system morphogenesis	MAPK14 / MMP2 / PSEN1	3/66	228/18866	0.0457303	0.0895103	0.0444909		3
GO:0010771	negative regulation of cell morphogenesis involved in differentiation	PSEN1 / WNT3A	2/66	98/18866	0.0462169	0.0903634	0.0449149		2
GO:0045137	development of primary sexual characteristics	CYP19A1 / ESR1 / PGR	3/66	229/18866	0.0462249	0.0903634	0.0449149		3
GO:0097191	extrinsic apoptotic signaling pathway	AKT1 / IL2 / TNF	3/66	230/18866	0.0467222	0.0910722	0.0452672		3
GO:0043255	regulation of carbohydrate biosynthetic process	AKT1 / PPARA	2/66	99/18866	0.0470657	0.0910722	0.0452672		2
GO:0062207	regulation of pattern recognition receptor signaling pathway	ESR1 / NR1H3	2/66	99/18866	0.0470657	0.0910722	0.0452672		2
GO:0001921	positive regulation of receptor recycling	PSEN1	1/66	14/18866	0.0478949	0.0910722	0.0452672		1
GO:0003306	Wnt signaling pathway involved in heart development	WNT3A	1/66	14/18866	0.0478949	0.0910722	0.0452672		1
GO:0007175	negative regulation of epidermal growth factor-activated receptor activity	PSEN1	1/66	14/18866	0.0478949	0.0910722	0.0452672		1
GO:0009111	vitamin catabolic process	CYP26A1	1/66	14/18866	0.0478949	0.0910722	0.0452672		1
GO:0010872	regulation of cholesterol esterification	AGTR1	1/66	14/18866	0.0478949	0.0910722	0.0452672		1
GO:0010896	regulation of triglyceride catabolic process	PIK3CG	1/66	14/18866	0.0478949	0.0910722	0.0452672		1
GO:0021527	spinal cord association neuron differentiation	WNT3A	1/66	14/18866	0.0478949	0.0910722	0.0452672		1
GO:0030948	negative regulation of vascular endothelial growth factor receptor signaling pathway	PTPN1	1/66	14/18866	0.0478949	0.0910722	0.0452672		1
GO:0031958	corticosteroid receptor signaling pathway	PPP5C	1/66	14/18866	0.0478949	0.0910722	0.0452672		1
GO:0032310	prostaglandin secretion	MIF	1/66	14/18866	0.0478949	0.0910722	0.0452672		1
GO:0033169	histone H3-K9 demethylation	KDM1A	1/66	14/18866	0.0478949	0.0910722	0.0452672		1
GO:0035627	ceramide transport	ABCB1	1/66	14/18866	0.0478949	0.0910722	0.0452672		1
GO:0035791	platelet-derived growth factor receptor-beta signaling pathway	PTPN1	1/66	14/18866	0.0478949	0.0910722	0.0452672		1
GO:0035810	positive regulation of urine volume	DRD2	1/66	14/18866	0.0478949	0.0910722	0.0452672		1
GO:0035815	positive regulation of renal sodium excretion	DRD2	1/66	14/18866	0.0478949	0.0910722	0.0452672		1
GO:0036092	phosphatidylinositol-3-phosphate biosynthetic process	PIK3CG	1/66	14/18866	0.0478949	0.0910722	0.0452672		1
GO:0036295	cellular response to increased oxygen levels	PPARG	1/66	14/18866	0.0478949	0.0910722	0.0452672		1
GO:0038166	angiotensin-activated signaling pathway	AGTR1	1/66	14/18866	0.0478949	0.0910722	0.0452672		1
GO:0042659	regulation of cell fate specification	WNT3A	1/66	14/18866	0.0478949	0.0910722	0.0452672		1
GO:0043922	negative regulation by host of viral transcription	HDAC1	1/66	14/18866	0.0478949	0.0910722	0.0452672		1
GO:0045472	response to ether	MDM2	1/66	14/18866	0.0478949	0.0910722	0.0452672		1
GO:0045591	positive regulation of regulatory T cell differentiation	IL2	1/66	14/18866	0.0478949	0.0910722	0.0452672		1
GO:0045898	regulation of RNA polymerase II transcription preinitiation complex assembly	ESR1	1/66	14/18866	0.0478949	0.0910722	0.0452672		1
GO:0047484	regulation of response to osmotic stress	ABCB1	1/66	14/18866	0.0478949	0.0910722	0.0452672		1
GO:0048291	isotype switching to IgG isotypes	IL2	1/66	14/18866	0.0478949	0.0910722	0.0452672		1
GO:0050667	homocysteine metabolic process	NOX4	1/66	14/18866	0.0478949	0.0910722	0.0452672		1
GO:0051938	L-glutamate import	PSEN1	1/66	14/18866	0.0478949	0.0910722	0.0452672		1
GO:0060911	cardiac cell fate commitment	WNT3A	1/66	14/18866	0.0478949	0.0910722	0.0452672		1
GO:0070669	response to interleukin-2	IL2	1/66	14/18866	0.0478949	0.0910722	0.0452672		1
GO:0070672	response to interleukin-15	STAT3	1/66	14/18866	0.0478949	0.0910722	0.0452672		1
GO:0071236	cellular response to antibiotic	MDM2	1/66	14/18866	0.0478949	0.0910722	0.0452672		1
GO:0071285	cellular response to lithium ion	FABP4	1/66	14/18866	0.0478949	0.0910722	0.0452672		1
GO:0072672	neutrophil extravasation	PIK3CG	1/66	14/18866	0.0478949	0.0910722	0.0452672		1
GO:0097154	GABAergic neuron differentiation	DRD2	1/66	14/18866	0.0478949	0.0910722	0.0452672		1
GO:1901386	negative regulation of voltage-gated calcium channel activity	DRD2	1/66	14/18866	0.0478949	0.0910722	0.0452672		1
GO:1903054	negative regulation of extracellular matrix organization	DPP4	1/66	14/18866	0.0478949	0.0910722	0.0452672		1
GO:1903894	regulation of IRE1-mediated unfolded protein response	PTPN1	1/66	14/18866	0.0478949	0.0910722	0.0452672		1
GO:2000543	positive regulation of gastrulation	WNT3A	1/66	14/18866	0.0478949	0.0910722	0.0452672		1
GO:2001279	regulation of unsaturated fatty acid biosynthetic process	FABP5	1/66	14/18866	0.0478949	0.0910722	0.0452672		1
GO:0002702	positive regulation of production of molecular mediator of immune response	IL2 / MIF	2/66	100/18866	0.0479203	0.0910722	0.0452672		2
GO:0035282	segmentation	PSEN1 / WNT3A	2/66	100/18866	0.0479203	0.0910722	0.0452672		2
GO:0046364	monosaccharide biosynthetic process	AKR1B1 / PPARA	2/66	100/18866	0.0479203	0.0910722	0.0452672		2
GO:0009266	response to temperature stimulus	AKT1 / MAPK1 / PPARG	3/66	233/18866	0.04823	0.0916042	0.0455317		3
GO:0001708	cell fate specification	PSEN1 / WNT3A	2/66	101/18866	0.0487805	0.0925355	0.0459945		2
GO:0032637	interleukin-8 production	STAT3 / TNF	2/66	101/18866	0.0487805	0.0925355	0.0459945		2
GO:0000079	regulation of cyclin-dependent protein serine/threonine kinase activity	AKT1 / EGFR	2/66	102/18866	0.0496464	0.094062	0.0467533		2
GO:0060996	dendritic spine development	IL2 / PSEN1	2/66	102/18866	0.0496464	0.094062	0.0467533		2
GO:0002042	cell migration involved in sprouting angiogenesis	AKT1 / KDR	2/66	103/18866	0.0505179	0.0947813	0.0471108		2
GO:0030593	neutrophil chemotaxis	DPP4 / PIK3CG	2/66	103/18866	0.0505179	0.0947813	0.0471108		2
GO:0048709	oligodendrocyte differentiation	HDAC1 / PPARG	2/66	103/18866	0.0505179	0.0947813	0.0471108		2
GO:0060079	excitatory postsynaptic potential	AKT1 / DRD2	2/66	103/18866	0.0505179	0.0947813	0.0471108		2
GO:0098869	cellular oxidant detoxification	PTGS1 / TNF	2/66	103/18866	0.0505179	0.0947813	0.0471108		2
GO:1901890	positive regulation of cell junction assembly	KDR / OXTR	2/66	103/18866	0.0505179	0.0947813	0.0471108		2
GO:0006000	fructose metabolic process	AKR1B1	1/66	15/18866	0.0512281	0.0947813	0.0471108		1
GO:0006646	phosphatidylethanolamine biosynthetic process	ALOX15	1/66	15/18866	0.0512281	0.0947813	0.0471108		1
GO:0007638	mechanosensory behavior	DRD2	1/66	15/18866	0.0512281	0.0947813	0.0471108		1
GO:0009404	toxin metabolic process	CYP1B1	1/66	15/18866	0.0512281	0.0947813	0.0471108		1
GO:0009415	response to water	AKR1B1	1/66	15/18866	0.0512281	0.0947813	0.0471108		1
GO:0010455	positive regulation of cell fate commitment	WNT3A	1/66	15/18866	0.0512281	0.0947813	0.0471108		1
GO:0010763	positive regulation of fibroblast migration	AKT1	1/66	15/18866	0.0512281	0.0947813	0.0471108		1
GO:0018216	peptidyl-arginine methylation	NR1H4	1/66	15/18866	0.0512281	0.0947813	0.0471108		1
GO:0032105	negative regulation of response to extracellular stimulus	PPARA	1/66	15/18866	0.0512281	0.0947813	0.0471108		1
GO:0032108	negative regulation of response to nutrient levels	PPARA	1/66	15/18866	0.0512281	0.0947813	0.0471108		1
GO:0032252	secretory granule localization	PIK3CG	1/66	15/18866	0.0512281	0.0947813	0.0471108		1
GO:0042574	retinal metabolic process	CYP1B1	1/66	15/18866	0.0512281	0.0947813	0.0471108		1
GO:0042754	negative regulation of circadian rhythm	DRD2	1/66	15/18866	0.0512281	0.0947813	0.0471108		1
GO:0044849	estrous cycle	OXTR	1/66	15/18866	0.0512281	0.0947813	0.0471108		1
GO:0048308	organelle inheritance	MAPK1	1/66	15/18866	0.0512281	0.0947813	0.0471108		1
GO:0048313	Golgi inheritance	MAPK1	1/66	15/18866	0.0512281	0.0947813	0.0471108		1
GO:0055057	neuroblast division	WNT3A	1/66	15/18866	0.0512281	0.0947813	0.0471108		1
GO:0060134	prepulse inhibition	DRD2	1/66	15/18866	0.0512281	0.0947813	0.0471108		1
GO:0060766	negative regulation of androgen receptor signaling pathway	HDAC1	1/66	15/18866	0.0512281	0.0947813	0.0471108		1
GO:0070207	protein homotrimerization	MIF	1/66	15/18866	0.0512281	0.0947813	0.0471108		1
GO:0071474	cellular hyperosmotic response	AKR1B1	1/66	15/18866	0.0512281	0.0947813	0.0471108		1
GO:0071801	regulation of podosome assembly	TNF	1/66	15/18866	0.0512281	0.0947813	0.0471108		1
GO:0072044	collecting duct development	AKR1B1	1/66	15/18866	0.0512281	0.0947813	0.0471108		1
GO:0090594	inflammatory response to wounding	ALOX5	1/66	15/18866	0.0512281	0.0947813	0.0471108		1
GO:1901550	regulation of endothelial cell development	TNF	1/66	15/18866	0.0512281	0.0947813	0.0471108		1
GO:1903140	regulation of establishment of endothelial barrier	TNF	1/66	15/18866	0.0512281	0.0947813	0.0471108		1
GO:1903960	negative regulation of anion transmembrane transport	AKT1	1/66	15/18866	0.0512281	0.0947813	0.0471108		1
GO:1904251	regulation of bile acid metabolic process	NR1H4	1/66	15/18866	0.0512281	0.0947813	0.0471108		1
GO:2000345	regulation of hepatocyte proliferation	WNT3A	1/66	15/18866	0.0512281	0.0947813	0.0471108		1
GO:2000402	negative regulation of lymphocyte migration	AKT1	1/66	15/18866	0.0512281	0.0947813	0.0471108		1
GO:2000846	regulation of corticosteroid hormone secretion	AGTR1	1/66	15/18866	0.0512281	0.0947813	0.0471108		1
GO:2001028	positive regulation of endothelial cell chemotaxis	KDR	1/66	15/18866	0.0512281	0.0947813	0.0471108		1
GO:2001171	positive regulation of ATP biosynthetic process	STAT3	1/66	15/18866	0.0512281	0.0947813	0.0471108		1
GO:0002367	cytokine production involved in immune response	MIF / TNF	2/66	104/18866	0.0513949	0.0949755	0.0472073		2
GO:0048525	negative regulation of viral process	HDAC1 / TNF	2/66	104/18866	0.0513949	0.0949755	0.0472073		2
GO:0009150	purine ribonucleotide metabolic process	PKM / PPARA / PSEN1 / STAT3	4/66	401/18866	0.0517864	0.0956416	0.0475384		4
GO:0002824	positive regulation of adaptive immune response based on somatic recombination of immune receptors built from immunoglobulin superfamily domains	IL2 / TNF	2/66	105/18866	0.0522774	0.0963747	0.0479028		2
GO:0030301	cholesterol transport	NR1H2 / NR1H3	2/66	105/18866	0.0522774	0.0963747	0.0479028		2
GO:0048259	regulation of receptor-mediated endocytosis	DRD2 / WNT3A	2/66	105/18866	0.0522774	0.0963747	0.0479028		2
GO:0006813	potassium ion transport	ADRA2A / DRD2 / KCNH2	3/66	242/18866	0.0528961	0.0973984	0.0484116		3
GO:1903320	regulation of protein modification by small protein conjugation or removal	AKT1 / KDM1A / PSEN1	3/66	242/18866	0.0528961	0.0973984	0.0484116		3
GO:0002708	positive regulation of lymphocyte mediated immunity	IL2 / TNF	2/66	106/18866	0.0531653	0.097602	0.0485128		2
GO:0032611	interleukin-1 beta production	STAT3 / TNF	2/66	106/18866	0.0531653	0.097602	0.0485128		2
GO:0046632	alpha-beta T cell differentiation	IL2 / STAT3	2/66	106/18866	0.0531653	0.097602	0.0485128		2
GO:0071156	regulation of cell cycle arrest	MDM2 / MIF	2/66	106/18866	0.0531653	0.097602	0.0485128		2
GO:1904029	regulation of cyclin-dependent protein kinase activity	AKT1 / EGFR	2/66	106/18866	0.0531653	0.097602	0.0485128		2
GO:0000018	regulation of DNA recombination	IL2 / KDM1A	2/66	107/18866	0.0540587	0.0983818	0.0489004		2
GO:0010596	negative regulation of endothelial cell migration	PPARG / TNF	2/66	107/18866	0.0540587	0.0983818	0.0489004		2
GO:0051963	regulation of synapse assembly	OXTR / WNT3A	2/66	107/18866	0.0540587	0.0983818	0.0489004		2
GO:2001237	negative regulation of extrinsic apoptotic signaling pathway	AKT1 / TNF	2/66	107/18866	0.0540587	0.0983818	0.0489004		2
GO:0007517	muscle organ development	MAPK1 / MAPK14 / PPARA / WNT3A	4/66	407/18866	0.0541353	0.0983818	0.0489004		4
GO:0002295	T-helper cell lineage commitment	STAT3	1/66	16/18866	0.0545499	0.0983818	0.0489004		1
GO:0002523	leukocyte migration involved in inflammatory response	ALOX5	1/66	16/18866	0.0545499	0.0983818	0.0489004		1
GO:0006206	pyrimidine nucleobase metabolic process	MAPK1	1/66	16/18866	0.0545499	0.0983818	0.0489004		1
GO:0007567	parturition	OXTR	1/66	16/18866	0.0545499	0.0983818	0.0489004		1
GO:0010225	response to UV-C	MDM2	1/66	16/18866	0.0545499	0.0983818	0.0489004		1
GO:0030252	growth hormone secretion	DRD2	1/66	16/18866	0.0545499	0.0983818	0.0489004		1
GO:0032225	regulation of synaptic transmission, dopaminergic	DRD2	1/66	16/18866	0.0545499	0.0983818	0.0489004		1
GO:0033033	negative regulation of myeloid cell apoptotic process	MIF	1/66	16/18866	0.0545499	0.0983818	0.0489004		1
GO:0034310	primary alcohol catabolic process	ALDH2	1/66	16/18866	0.0545499	0.0983818	0.0489004		1
GO:0034374	low-density lipoprotein particle remodeling	AGTR1	1/66	16/18866	0.0545499	0.0983818	0.0489004		1
GO:0034380	high-density lipoprotein particle assembly	NR1H2	1/66	16/18866	0.0545499	0.0983818	0.0489004		1
GO:0035930	corticosteroid hormone secretion	AGTR1	1/66	16/18866	0.0545499	0.0983818	0.0489004		1
GO:0045725	positive regulation of glycogen biosynthetic process	AKT1	1/66	16/18866	0.0545499	0.0983818	0.0489004		1
GO:0045838	positive regulation of membrane potential	AKT1	1/66	16/18866	0.0545499	0.0983818	0.0489004		1
GO:0046325	negative regulation of glucose import	TNF	1/66	16/18866	0.0545499	0.0983818	0.0489004		1
GO:0048012	hepatocyte growth factor receptor signaling pathway	PTPN1	1/66	16/18866	0.0545499	0.0983818	0.0489004		1
GO:0048521	negative regulation of behavior	DRD2	1/66	16/18866	0.0545499	0.0983818	0.0489004		1
GO:0051444	negative regulation of ubiquitin-protein transferase activity	PSEN1	1/66	16/18866	0.0545499	0.0983818	0.0489004		1
GO:0051770	positive regulation of nitric-oxide synthase biosynthetic process	KDR	1/66	16/18866	0.0545499	0.0983818	0.0489004		1
GO:0060850	regulation of transcription involved in cell fate commitment	PPARG	1/66	16/18866	0.0545499	0.0983818	0.0489004		1
GO:0070886	positive regulation of calcineurin-NFAT signaling cascade	TNF	1/66	16/18866	0.0545499	0.0983818	0.0489004		1
GO:0090136	epithelial cell-cell adhesion	CYP1B1	1/66	16/18866	0.0545499	0.0983818	0.0489004		1
GO:0099170	postsynaptic modulation of chemical synaptic transmission	DRD2	1/66	16/18866	0.0545499	0.0983818	0.0489004		1
GO:0106058	positive regulation of calcineurin-mediated signaling	TNF	1/66	16/18866	0.0545499	0.0983818	0.0489004		1
GO:1903358	regulation of Golgi organization	MAPK1	1/66	16/18866	0.0545499	0.0983818	0.0489004		1
GO:0016358	dendrite development	ALK / IL2 / PSEN1	3/66	247/18866	0.0555797	0.10018	0.0497944		3
GO:0018958	phenol-containing compound metabolic process	AKR1B1 / DRD2	2/66	109/18866	0.0558614	0.10057	0.0499881		2
GO:0021510	spinal cord development	AKT1 / WNT3A	2/66	109/18866	0.0558614	0.10057	0.0499881		2
GO:0002821	positive regulation of adaptive immune response	IL2 / TNF	2/66	110/18866	0.0567707	0.102088	0.0507424		2
GO:0009141	nucleoside triphosphate metabolic process	PKM / STAT3	2/66	110/18866	0.0567707	0.102088	0.0507424		2
GO:0009259	ribonucleotide metabolic process	PKM / PPARA / PSEN1 / STAT3	4/66	416/18866	0.0577664	0.102312	0.0508538		4
GO:0002031	G protein-coupled receptor internalization	DRD2	1/66	17/18866	0.0578602	0.102312	0.0508538		1
GO:0003128	heart field specification	WNT3A	1/66	17/18866	0.0578602	0.102312	0.0508538		1
GO:0010715	regulation of extracellular matrix disassembly	DPP4	1/66	17/18866	0.0578602	0.102312	0.0508538		1
GO:0015732	prostaglandin transport	MIF	1/66	17/18866	0.0578602	0.102312	0.0508538		1
GO:0031000	response to caffeine	PPARG	1/66	17/18866	0.0578602	0.102312	0.0508538		1
GO:0031649	heat generation	TNF	1/66	17/18866	0.0578602	0.102312	0.0508538		1
GO:0032305	positive regulation of icosanoid secretion	MIF	1/66	17/18866	0.0578602	0.102312	0.0508538		1
GO:0032682	negative regulation of chemokine production	NR1H4	1/66	17/18866	0.0578602	0.102312	0.0508538		1
GO:0033631	cell-cell adhesion mediated by integrin	DPP4	1/66	17/18866	0.0578602	0.102312	0.0508538		1
GO:0042953	lipoprotein transport	PPARG	1/66	17/18866	0.0578602	0.102312	0.0508538		1
GO:0044539	long-chain fatty acid import into cell	AKT1	1/66	17/18866	0.0578602	0.102312	0.0508538		1
GO:0045623	negative regulation of T-helper cell differentiation	IL2	1/66	17/18866	0.0578602	0.102312	0.0508538		1
GO:0045722	positive regulation of gluconeogenesis	PPARA	1/66	17/18866	0.0578602	0.102312	0.0508538		1
GO:0048385	regulation of retinoic acid receptor signaling pathway	CYP26A1	1/66	17/18866	0.0578602	0.102312	0.0508538		1
GO:0050665	hydrogen peroxide biosynthetic process	STAT3	1/66	17/18866	0.0578602	0.102312	0.0508538		1
GO:0051580	regulation of neurotransmitter uptake	DRD2	1/66	17/18866	0.0578602	0.102312	0.0508538		1
GO:0055089	fatty acid homeostasis	NR1H4	1/66	17/18866	0.0578602	0.102312	0.0508538		1
GO:0060644	mammary gland epithelial cell differentiation	AKT1	1/66	17/18866	0.0578602	0.102312	0.0508538		1
GO:0070166	enamel mineralization	PPARA	1/66	17/18866	0.0578602	0.102312	0.0508538		1
GO:0070206	protein trimerization	MIF	1/66	17/18866	0.0578602	0.102312	0.0508538		1
GO:0070875	positive regulation of glycogen metabolic process	AKT1	1/66	17/18866	0.0578602	0.102312	0.0508538		1
GO:0090141	positive regulation of mitochondrial fission	KDR	1/66	17/18866	0.0578602	0.102312	0.0508538		1
GO:0090336	positive regulation of brown fat cell differentiation	MAPK14	1/66	17/18866	0.0578602	0.102312	0.0508538		1
GO:0090494	dopamine uptake	DRD2	1/66	17/18866	0.0578602	0.102312	0.0508538		1
GO:0140354	lipid import into cell	AKT1	1/66	17/18866	0.0578602	0.102312	0.0508538		1
GO:1904355	positive regulation of telomere capping	MAPK1	1/66	17/18866	0.0578602	0.102312	0.0508538		1
GO:1904948	midbrain dopaminergic neuron differentiation	WNT3A	1/66	17/18866	0.0578602	0.102312	0.0508538		1
GO:1905331	negative regulation of morphogenesis of an epithelium	TNF	1/66	17/18866	0.0578602	0.102312	0.0508538		1
GO:0099565	chemical synaptic transmission, postsynaptic	AKT1 / DRD2	2/66	112/18866	0.0586048	0.103569	0.0514786		2
GO:0051924	regulation of calcium ion transport	ADRA2A / DRD2 / PIK3CG	3/66	253/18866	0.058885	0.104004	0.051695		3
GO:2000027	regulation of animal organ morphogenesis	ESR1 / TNF / WNT3A	3/66	254/18866	0.0594448	0.104933	0.0521565		3
GO:0001710	mesodermal cell fate commitment	WNT3A	1/66	18/18866	0.0611592	0.106431	0.0529015		1
GO:0021756	striatum development	DRD2	1/66	18/18866	0.0611592	0.106431	0.0529015		1
GO:0031293	membrane protein intracellular domain proteolysis	PSEN1	1/66	18/18866	0.0611592	0.106431	0.0529015		1
GO:0032740	positive regulation of interleukin-17 production	IL2	1/66	18/18866	0.0611592	0.106431	0.0529015		1
GO:0034433	steroid esterification	AGTR1	1/66	18/18866	0.0611592	0.106431	0.0529015		1
GO:0034434	sterol esterification	AGTR1	1/66	18/18866	0.0611592	0.106431	0.0529015		1
GO:0034435	cholesterol esterification	AGTR1	1/66	18/18866	0.0611592	0.106431	0.0529015		1
GO:0035330	regulation of hippo signaling	MAPK14	1/66	18/18866	0.0611592	0.106431	0.0529015		1
GO:0035994	response to muscle stretch	MAPK14	1/66	18/18866	0.0611592	0.106431	0.0529015		1
GO:0043011	myeloid dendritic cell differentiation	PSEN1	1/66	18/18866	0.0611592	0.106431	0.0529015		1
GO:0043031	negative regulation of macrophage activation	NR1H3	1/66	18/18866	0.0611592	0.106431	0.0529015		1
GO:0043217	myelin maintenance	AKT1	1/66	18/18866	0.0611592	0.106431	0.0529015		1
GO:0043652	engulfment of apoptotic cell	ALOX15	1/66	18/18866	0.0611592	0.106431	0.0529015		1
GO:0044872	lipoprotein localization	PPARG	1/66	18/18866	0.0611592	0.106431	0.0529015		1
GO:0045187	regulation of circadian sleep/wake cycle, sleep	DRD2	1/66	18/18866	0.0611592	0.106431	0.0529015		1
GO:0048339	paraxial mesoderm development	WNT3A	1/66	18/18866	0.0611592	0.106431	0.0529015		1
GO:0060033	anatomical structure regression	DRD2	1/66	18/18866	0.0611592	0.106431	0.0529015		1
GO:0061298	retina vasculature development in camera-type eye	CYP1B1	1/66	18/18866	0.0611592	0.106431	0.0529015		1
GO:0071605	monocyte chemotactic protein-1 production	NR1H4	1/66	18/18866	0.0611592	0.106431	0.0529015		1
GO:0071637	regulation of monocyte chemotactic protein-1 production	NR1H4	1/66	18/18866	0.0611592	0.106431	0.0529015		1
GO:0090493	catecholamine uptake	DRD2	1/66	18/18866	0.0611592	0.106431	0.0529015		1
GO:0150078	positive regulation of neuroinflammatory response	TNF	1/66	18/18866	0.0611592	0.106431	0.0529015		1
GO:2000303	regulation of ceramide biosynthetic process	TNF	1/66	18/18866	0.0611592	0.106431	0.0529015		1
GO:2000641	regulation of early endosome to late endosome transport	MAPK1	1/66	18/18866	0.0611592	0.106431	0.0529015		1
GO:2000831	regulation of steroid hormone secretion	AGTR1	1/66	18/18866	0.0611592	0.106431	0.0529015		1
GO:0031623	receptor internalization	DRD2 / WNT3A	2/66	115/18866	0.0613942	0.106659	0.0530148		2
GO:0043620	regulation of DNA-templated transcription in response to stress	CA9 / RPS6KA3	2/66	115/18866	0.0613942	0.106659	0.0530148		2
GO:0048640	negative regulation of developmental growth	PPARA / WNT3A	2/66	115/18866	0.0613942	0.106659	0.0530148		2
GO:0043588	skin development	EGFR / HDAC1 / PSEN1 / TNF	4/66	425/18866	0.0615263	0.106829	0.0530989		4
GO:0003007	heart morphogenesis	MDM2 / PSEN1 / WNT3A	3/66	258/18866	0.0617092	0.107086	0.0532267		3
GO:0019693	ribose phosphate metabolic process	PKM / PPARA / PSEN1 / STAT3	4/66	427/18866	0.0623792	0.108187	0.0537742		4
GO:1903362	regulation of cellular protein catabolic process	AKT1 / MDM2 / PSEN1	3/66	260/18866	0.0628565	0.108954	0.0541552		3
GO:0018107	peptidyl-threonine phosphorylation	AKT1 / MAPK1	2/66	117/18866	0.0632789	0.109187	0.0542709		2
GO:0030282	bone mineralization	ALOX15 / ALOX5	2/66	117/18866	0.0632789	0.109187	0.0542709		2
GO:0043666	regulation of phosphoprotein phosphatase activity	DRD2 / TNF	2/66	117/18866	0.0632789	0.109187	0.0542709		2
GO:0072676	lymphocyte migration	AKT1 / PIK3CG	2/66	117/18866	0.0632789	0.109187	0.0542709		2
GO:0001894	tissue homeostasis	AKR1B1 / EGFR / NOX4	3/66	261/18866	0.0634339	0.109187	0.0542709		3
GO:0006661	phosphatidylinositol biosynthetic process	HTR2C / PIK3CG	2/66	118/18866	0.0642285	0.109187	0.0542709		2
GO:0051209	release of sequestered calcium ion into cytosol	DRD2 / HTR2C	2/66	118/18866	0.0642285	0.109187	0.0542709		2
GO:2000736	regulation of stem cell differentiation	STAT3 / WNT3A	2/66	118/18866	0.0642285	0.109187	0.0542709		2
GO:0002922	positive regulation of humoral immune response	TNF	1/66	19/18866	0.0644467	0.109187	0.0542709		1
GO:0006704	glucocorticoid biosynthetic process	HSD11B1	1/66	19/18866	0.0644467	0.109187	0.0542709		1
GO:0007213	G protein-coupled acetylcholine receptor signaling pathway	CHRM5	1/66	19/18866	0.0644467	0.109187	0.0542709		1
GO:0007625	grooming behavior	DRD2	1/66	19/18866	0.0644467	0.109187	0.0542709		1
GO:0010744	positive regulation of macrophage derived foam cell differentiation	AGTR1	1/66	19/18866	0.0644467	0.109187	0.0542709		1
GO:0032026	response to magnesium ion	MDM2	1/66	19/18866	0.0644467	0.109187	0.0542709		1
GO:0032095	regulation of response to food	PPARA	1/66	19/18866	0.0644467	0.109187	0.0542709		1
GO:0032930	positive regulation of superoxide anion generation	EGFR	1/66	19/18866	0.0644467	0.109187	0.0542709		1
GO:0034393	positive regulation of smooth muscle cell apoptotic process	PPARG	1/66	19/18866	0.0644467	0.109187	0.0542709		1
GO:0036342	post-anal tail morphogenesis	WNT3A	1/66	19/18866	0.0644467	0.109187	0.0542709		1
GO:0042693	muscle cell fate commitment	WNT3A	1/66	19/18866	0.0644467	0.109187	0.0542709		1
GO:0043373	CD4-positive, alpha-beta T cell lineage commitment	STAT3	1/66	19/18866	0.0644467	0.109187	0.0542709		1
GO:0044320	cellular response to leptin stimulus	STAT3	1/66	19/18866	0.0644467	0.109187	0.0542709		1
GO:0045780	positive regulation of bone resorption	EGFR	1/66	19/18866	0.0644467	0.109187	0.0542709		1
GO:0046852	positive regulation of bone remodeling	EGFR	1/66	19/18866	0.0644467	0.109187	0.0542709		1
GO:0060252	positive regulation of glial cell proliferation	TNF	1/66	19/18866	0.0644467	0.109187	0.0542709		1
GO:0060438	trachea development	MAPK1	1/66	19/18866	0.0644467	0.109187	0.0542709		1
GO:0060602	branch elongation of an epithelium	ESR1	1/66	19/18866	0.0644467	0.109187	0.0542709		1
GO:0060749	mammary gland alveolus development	ESR1	1/66	19/18866	0.0644467	0.109187	0.0542709		1
GO:0061081	positive regulation of myeloid leukocyte cytokine production involved in immune response	MIF	1/66	19/18866	0.0644467	0.109187	0.0542709		1
GO:0061377	mammary gland lobule development	ESR1	1/66	19/18866	0.0644467	0.109187	0.0542709		1
GO:0070989	oxidative demethylation	CYP3A4	1/66	19/18866	0.0644467	0.109187	0.0542709		1
GO:0071800	podosome assembly	TNF	1/66	19/18866	0.0644467	0.109187	0.0542709		1
GO:0090153	regulation of sphingolipid biosynthetic process	TNF	1/66	19/18866	0.0644467	0.109187	0.0542709		1
GO:0097623	potassium ion export across plasma membrane	KCNH2	1/66	19/18866	0.0644467	0.109187	0.0542709		1
GO:0098915	membrane repolarization during ventricular cardiac muscle cell action potential	KCNH2	1/66	19/18866	0.0644467	0.109187	0.0542709		1
GO:1900747	negative regulation of vascular endothelial growth factor signaling pathway	XDH	1/66	19/18866	0.0644467	0.109187	0.0542709		1
GO:1902176	negative regulation of oxidative stress-induced intrinsic apoptotic signaling pathway	AKT1	1/66	19/18866	0.0644467	0.109187	0.0542709		1
GO:1904683	regulation of metalloendopeptidase activity	STAT3	1/66	19/18866	0.0644467	0.109187	0.0542709		1
GO:1905038	regulation of membrane lipid metabolic process	TNF	1/66	19/18866	0.0644467	0.109187	0.0542709		1
GO:1905288	vascular associated smooth muscle cell apoptotic process	PPARG	1/66	19/18866	0.0644467	0.109187	0.0542709		1
GO:1905459	regulation of vascular associated smooth muscle cell apoptotic process	PPARG	1/66	19/18866	0.0644467	0.109187	0.0542709		1
GO:2000319	regulation of T-helper 17 cell differentiation	IL2	1/66	19/18866	0.0644467	0.109187	0.0542709		1
GO:0051283	negative regulation of sequestering of calcium ion	DRD2 / HTR2C	2/66	119/18866	0.065183	0.110313	0.0548306		2
GO:1901222	regulation of NIK/NF-kappaB signaling	EGFR / TNF	2/66	119/18866	0.065183	0.110313	0.0548306		2
GO:0032412	regulation of ion transmembrane transporter activity	ABCB1 / ADRA2A / DRD2	3/66	265/18866	0.0657684	0.111242	0.0552925		3
GO:0009165	nucleotide biosynthetic process	MAPK1 / PKM / STAT3	3/66	266/18866	0.0663581	0.112178	0.0557577		3
GO:0010906	regulation of glucose metabolic process	AKT1 / PPARA	2/66	121/18866	0.0671064	0.112933	0.0561329		2
GO:0016079	synaptic vesicle exocytosis	DRD2 / PSEN1	2/66	121/18866	0.0671064	0.112933	0.0561329		2
GO:0030218	erythrocyte differentiation	MAPK14 / STAT3	2/66	121/18866	0.0671064	0.112933	0.0561329		2
GO:0051282	regulation of sequestering of calcium ion	DRD2 / HTR2C	2/66	121/18866	0.0671064	0.112933	0.0561329		2
GO:0002320	lymphoid progenitor cell differentiation	FLT3	1/66	20/18866	0.0677229	0.112933	0.0561329		1
GO:0006346	DNA methylation-dependent heterochromatin assembly	HDAC1	1/66	20/18866	0.0677229	0.112933	0.0561329		1
GO:0007620	copulation	OXTR	1/66	20/18866	0.0677229	0.112933	0.0561329		1
GO:0010002	cardioblast differentiation	WNT3A	1/66	20/18866	0.0677229	0.112933	0.0561329		1
GO:0010988	regulation of low-density lipoprotein particle clearance	NR1H4	1/66	20/18866	0.0677229	0.112933	0.0561329		1
GO:0032303	regulation of icosanoid secretion	MIF	1/66	20/18866	0.0677229	0.112933	0.0561329		1
GO:0032495	response to muramyl dipeptide	MAPK14	1/66	20/18866	0.0677229	0.112933	0.0561329		1
GO:0032769	negative regulation of monooxygenase activity	CNR2	1/66	20/18866	0.0677229	0.112933	0.0561329		1
GO:0043555	regulation of translation in response to stress	RPS6KA3	1/66	20/18866	0.0677229	0.112933	0.0561329		1
GO:0048670	regulation of collateral sprouting	WNT3A	1/66	20/18866	0.0677229	0.112933	0.0561329		1
GO:0051767	nitric-oxide synthase biosynthetic process	KDR	1/66	20/18866	0.0677229	0.112933	0.0561329		1
GO:0051769	regulation of nitric-oxide synthase biosynthetic process	KDR	1/66	20/18866	0.0677229	0.112933	0.0561329		1
GO:0070262	peptidyl-serine dephosphorylation	PPP5C	1/66	20/18866	0.0677229	0.112933	0.0561329		1
GO:0070932	histone H3 deacetylation	HDAC1	1/66	20/18866	0.0677229	0.112933	0.0561329		1
GO:1900409	positive regulation of cellular response to oxidative stress	TNF	1/66	20/18866	0.0677229	0.112933	0.0561329		1
GO:1901741	positive regulation of myoblast fusion	MAPK14	1/66	20/18866	0.0677229	0.112933	0.0561329		1
GO:1902004	positive regulation of amyloid-beta formation	TNF	1/66	20/18866	0.0677229	0.112933	0.0561329		1
GO:1902236	negative regulation of endoplasmic reticulum stress-induced intrinsic apoptotic signaling pathway	PTPN1	1/66	20/18866	0.0677229	0.112933	0.0561329		1
GO:1902644	tertiary alcohol metabolic process	AKR1B1	1/66	20/18866	0.0677229	0.112933	0.0561329		1
GO:2000193	positive regulation of fatty acid transport	MIF	1/66	20/18866	0.0677229	0.112933	0.0561329		1
GO:2001169	regulation of ATP biosynthetic process	STAT3	1/66	20/18866	0.0677229	0.112933	0.0561329		1
GO:0010811	positive regulation of cell-substrate adhesion	ALOX15 / KDR	2/66	122/18866	0.0680752	0.113397	0.0563638		2
GO:1990266	neutrophil migration	DPP4 / PIK3CG	2/66	122/18866	0.0680752	0.113397	0.0563638		2
GO:1901293	nucleoside phosphate biosynthetic process	MAPK1 / PKM / STAT3	3/66	269/18866	0.0681422	0.113447	0.0563887		3
GO:0002761	regulation of myeloid leukocyte differentiation	ESRRA / TNF	2/66	123/18866	0.0690487	0.114832	0.0570771		2
GO:0042471	ear morphogenesis	MAPK1 / WNT3A	2/66	123/18866	0.0690487	0.114832	0.0570771		2
GO:0002698	negative regulation of immune effector process	IL2 / TNF	2/66	124/18866	0.0700268	0.116084	0.0576993		2
GO:0010633	negative regulation of epithelial cell migration	PPARG / TNF	2/66	124/18866	0.0700268	0.116084	0.0576993		2
GO:0051208	sequestering of calcium ion	DRD2 / HTR2C	2/66	124/18866	0.0700268	0.116084	0.0576993		2
GO:0001502	cartilage condensation	MAPK14	1/66	21/18866	0.0709878	0.116084	0.0576993		1
GO:0002029	desensitization of G protein-coupled receptor signaling pathway	DRD2	1/66	21/18866	0.0709878	0.116084	0.0576993		1
GO:0002363	alpha-beta T cell lineage commitment	STAT3	1/66	21/18866	0.0709878	0.116084	0.0576993		1
GO:0010310	regulation of hydrogen peroxide metabolic process	STAT3	1/66	21/18866	0.0709878	0.116084	0.0576993		1
GO:0010893	positive regulation of steroid biosynthetic process	TNF	1/66	21/18866	0.0709878	0.116084	0.0576993		1
GO:0014821	phasic smooth muscle contraction	DRD2	1/66	21/18866	0.0709878	0.116084	0.0576993		1
GO:0016137	glycoside metabolic process	AKR1B1	1/66	21/18866	0.0709878	0.116084	0.0576993		1
GO:0019370	leukotriene biosynthetic process	ALOX5	1/66	21/18866	0.0709878	0.116084	0.0576993		1
GO:0022401	negative adaptation of signaling pathway	DRD2	1/66	21/18866	0.0709878	0.116084	0.0576993		1
GO:0030728	ovulation	PGR	1/66	21/18866	0.0709878	0.116084	0.0576993		1
GO:0030878	thyroid gland development	MAPK1	1/66	21/18866	0.0709878	0.116084	0.0576993		1
GO:0031061	negative regulation of histone methylation	KDM1A	1/66	21/18866	0.0709878	0.116084	0.0576993		1
GO:0035929	steroid hormone secretion	AGTR1	1/66	21/18866	0.0709878	0.116084	0.0576993		1
GO:0036499	PERK-mediated unfolded protein response	PTPN1	1/66	21/18866	0.0709878	0.116084	0.0576993		1
GO:0043371	negative regulation of CD4-positive, alpha-beta T cell differentiation	IL2	1/66	21/18866	0.0709878	0.116084	0.0576993		1
GO:0046827	positive regulation of protein export from nucleus	MDM2	1/66	21/18866	0.0709878	0.116084	0.0576993		1
GO:0051797	regulation of hair follicle development	TNF	1/66	21/18866	0.0709878	0.116084	0.0576993		1
GO:0051957	positive regulation of amino acid transport	PSEN1	1/66	21/18866	0.0709878	0.116084	0.0576993		1
GO:0072574	hepatocyte proliferation	WNT3A	1/66	21/18866	0.0709878	0.116084	0.0576993		1
GO:0072575	epithelial cell proliferation involved in liver morphogenesis	WNT3A	1/66	21/18866	0.0709878	0.116084	0.0576993		1
GO:0090201	negative regulation of release of cytochrome c from mitochondria	AKT1	1/66	21/18866	0.0709878	0.116084	0.0576993		1
GO:0140467	integrated stress response signaling	PTPN1	1/66	21/18866	0.0709878	0.116084	0.0576993		1
GO:1902548	negative regulation of cellular response to vascular endothelial growth factor stimulus	XDH	1/66	21/18866	0.0709878	0.116084	0.0576993		1
GO:1904886	beta-catenin destruction complex disassembly	WNT3A	1/66	21/18866	0.0709878	0.116084	0.0576993		1
GO:2000047	regulation of cell-cell adhesion mediated by cadherin	WNT3A	1/66	21/18866	0.0709878	0.116084	0.0576993		1
GO:2000269	regulation of fibroblast apoptotic process	PIK3CG	1/66	21/18866	0.0709878	0.116084	0.0576993		1
GO:2000380	regulation of mesoderm development	WNT3A	1/66	21/18866	0.0709878	0.116084	0.0576993		1
GO:2000678	negative regulation of transcription regulatory region DNA binding	PSEN1	1/66	21/18866	0.0709878	0.116084	0.0576993		1
GO:0007368	determination of left/right symmetry	PSEN1 / WNT3A	2/66	125/18866	0.0710095	0.116084	0.0576993		2
GO:0006911	phagocytosis, engulfment	ALOX15 / PPARG	2/66	126/18866	0.0719967	0.117573	0.0584393		2
GO:0018210	peptidyl-threonine modification	AKT1 / MAPK1	2/66	126/18866	0.0719967	0.117573	0.0584393		2
GO:0043254	regulation of protein-containing complex assembly	ALOX15 / ESR1 / NR1H2 / TNF	4/66	449/18866	0.0721749	0.117801	0.0585529		4
GO:0022898	regulation of transmembrane transporter activity	ABCB1 / ADRA2A / DRD2	3/66	276/18866	0.0723898	0.118089	0.0586961		3
GO:0001704	formation of primary germ layer	MMP2 / WNT3A	2/66	127/18866	0.0729884	0.118877	0.0590874		2
GO:0030326	embryonic limb morphogenesis	HDAC1 / PSEN1	2/66	127/18866	0.0729884	0.118877	0.0590874		2
GO:0035113	embryonic appendage morphogenesis	HDAC1 / PSEN1	2/66	127/18866	0.0729884	0.118877	0.0590874		2
GO:0006067	ethanol metabolic process	ALDH2	1/66	22/18866	0.0742414	0.119776	0.0595342		1
GO:0021516	dorsal spinal cord development	WNT3A	1/66	22/18866	0.0742414	0.119776	0.0595342		1
GO:0023058	adaptation of signaling pathway	DRD2	1/66	22/18866	0.0742414	0.119776	0.0595342		1
GO:0032069	regulation of nuclease activity	AKT1	1/66	22/18866	0.0742414	0.119776	0.0595342		1
GO:0032928	regulation of superoxide anion generation	EGFR	1/66	22/18866	0.0742414	0.119776	0.0595342		1
GO:0035584	calcium-mediated signaling using intracellular calcium source	KDR	1/66	22/18866	0.0742414	0.119776	0.0595342		1
GO:0035970	peptidyl-threonine dephosphorylation	PPP5C	1/66	22/18866	0.0742414	0.119776	0.0595342		1
GO:0042749	regulation of circadian sleep/wake cycle	DRD2	1/66	22/18866	0.0742414	0.119776	0.0595342		1
GO:0043369	CD4-positive or CD8-positive, alpha-beta T cell lineage commitment	STAT3	1/66	22/18866	0.0742414	0.119776	0.0595342		1
GO:0044342	type B pancreatic cell proliferation	WNT3A	1/66	22/18866	0.0742414	0.119776	0.0595342		1
GO:0045663	positive regulation of myoblast differentiation	MAPK14	1/66	22/18866	0.0742414	0.119776	0.0595342		1
GO:0050802	circadian sleep/wake cycle, sleep	DRD2	1/66	22/18866	0.0742414	0.119776	0.0595342		1
GO:0051900	regulation of mitochondrial depolarization	KDR	1/66	22/18866	0.0742414	0.119776	0.0595342		1
GO:0055093	response to hyperoxia	PPARG	1/66	22/18866	0.0742414	0.119776	0.0595342		1
GO:0072576	liver morphogenesis	WNT3A	1/66	22/18866	0.0742414	0.119776	0.0595342		1
GO:1901739	regulation of myoblast fusion	MAPK14	1/66	22/18866	0.0742414	0.119776	0.0595342		1
GO:1902884	positive regulation of response to oxidative stress	TNF	1/66	22/18866	0.0742414	0.119776	0.0595342		1
GO:2000316	regulation of T-helper 17 type immune response	IL2	1/66	22/18866	0.0742414	0.119776	0.0595342		1
GO:0007548	sex differentiation	CYP19A1 / ESR1 / PGR	3/66	280/18866	0.0748697	0.120726	0.0600065		3
GO:0034101	erythrocyte homeostasis	MAPK14 / STAT3	2/66	129/18866	0.0749852	0.120785	0.0600361		2
GO:0071482	cellular response to light stimulus	KDM1A / MDM2	2/66	129/18866	0.0749852	0.120785	0.0600361		2
GO:0001822	kidney development	AGTR1 / AKR1B1 / CYP26A1	3/66	283/18866	0.0767543	0.123388	0.0613299		3
GO:0045667	regulation of osteoblast differentiation	ESRRA / TNF	2/66	131/18866	0.0769994	0.123388	0.0613299		2
GO:0001919	regulation of receptor recycling	PSEN1	1/66	23/18866	0.0774838	0.123388	0.0613299		1
GO:0003283	atrial septum development	MDM2	1/66	23/18866	0.0774838	0.123388	0.0613299		1
GO:0006541	glutamine metabolic process	NR1H4	1/66	23/18866	0.0774838	0.123388	0.0613299		1
GO:0010226	response to lithium ion	FABP4	1/66	23/18866	0.0774838	0.123388	0.0613299		1
GO:0010288	response to lead ion	PPP5C	1/66	23/18866	0.0774838	0.123388	0.0613299		1
GO:0015813	L-glutamate transmembrane transport	PSEN1	1/66	23/18866	0.0774838	0.123388	0.0613299		1
GO:0031281	positive regulation of cyclase activity	MAPK14	1/66	23/18866	0.0774838	0.123388	0.0613299		1
GO:0032703	negative regulation of interleukin-2 production	NR1H4	1/66	23/18866	0.0774838	0.123388	0.0613299		1
GO:0032799	low-density lipoprotein receptor particle metabolic process	PPARG	1/66	23/18866	0.0774838	0.123388	0.0613299		1
GO:0035162	embryonic hemopoiesis	KDR	1/66	23/18866	0.0774838	0.123388	0.0613299		1
GO:0035561	regulation of chromatin binding	KDM1A	1/66	23/18866	0.0774838	0.123388	0.0613299		1
GO:0051570	regulation of histone H3-K9 methylation	KDM1A	1/66	23/18866	0.0774838	0.123388	0.0613299		1
GO:0060445	branching involved in salivary gland morphogenesis	TNF	1/66	23/18866	0.0774838	0.123388	0.0613299		1
GO:0070935	3'-UTR-mediated mRNA stabilization	MAPK14	1/66	23/18866	0.0774838	0.123388	0.0613299		1
GO:0071404	cellular response to low-density lipoprotein particle stimulus	PPARG	1/66	23/18866	0.0774838	0.123388	0.0613299		1
GO:1900273	positive regulation of long-term synaptic potentiation	DRD2	1/66	23/18866	0.0774838	0.123388	0.0613299		1
GO:1902001	fatty acid transmembrane transport	AKT1	1/66	23/18866	0.0774838	0.123388	0.0613299		1
GO:1903589	positive regulation of blood vessel endothelial cell proliferation involved in sprouting angiogenesis	AGTR1	1/66	23/18866	0.0774838	0.123388	0.0613299		1
GO:2000726	negative regulation of cardiac muscle cell differentiation	PPARA	1/66	23/18866	0.0774838	0.123388	0.0613299		1
GO:2000810	regulation of bicellular tight junction assembly	TNF	1/66	23/18866	0.0774838	0.123388	0.0613299		1
GO:0006282	regulation of DNA repair	EGFR / KDM1A	2/66	132/18866	0.078013	0.123974	0.0616211		2
GO:0010595	positive regulation of endothelial cell migration	AKT1 / KDR	2/66	132/18866	0.078013	0.123974	0.0616211		2
GO:0019751	polyol metabolic process	AKR1B1 / CYP3A4	2/66	132/18866	0.078013	0.123974	0.0616211		2
GO:0042476	odontogenesis	HDAC1 / PPARA	2/66	132/18866	0.078013	0.123974	0.0616211		2
GO:0000082	G1/S transition of mitotic cell cycle	AKT1 / EGFR / MDM2	3/66	287/18866	0.0792999	0.125954	0.0626052		3
GO:0009855	determination of bilateral symmetry	PSEN1 / WNT3A	2/66	134/18866	0.0800529	0.126568	0.0629101		2
GO:0046718	viral entry into host cell	DPP4 / EGFR	2/66	134/18866	0.0800529	0.126568	0.0629101		2
GO:0001759	organ induction	WNT3A	1/66	24/18866	0.0807151	0.126568	0.0629101		1
GO:0002407	dendritic cell chemotaxis	PIK3CG	1/66	24/18866	0.0807151	0.126568	0.0629101		1
GO:0002719	negative regulation of cytokine production involved in immune response	TNF	1/66	24/18866	0.0807151	0.126568	0.0629101		1
GO:0003181	atrioventricular valve morphogenesis	MDM2	1/66	24/18866	0.0807151	0.126568	0.0629101		1
GO:0010804	negative regulation of tumor necrosis factor-mediated signaling pathway	NR1H4	1/66	24/18866	0.0807151	0.126568	0.0629101		1
GO:0021544	subpallium development	DRD2	1/66	24/18866	0.0807151	0.126568	0.0629101		1
GO:0032469	endoplasmic reticulum calcium ion homeostasis	PSEN1	1/66	24/18866	0.0807151	0.126568	0.0629101		1
GO:0032891	negative regulation of organic acid transport	AKT1	1/66	24/18866	0.0807151	0.126568	0.0629101		1
GO:0034123	positive regulation of toll-like receptor signaling pathway	NR1H3	1/66	24/18866	0.0807151	0.126568	0.0629101		1
GO:0034143	regulation of toll-like receptor 4 signaling pathway	NR1H3	1/66	24/18866	0.0807151	0.126568	0.0629101		1
GO:0034505	tooth mineralization	PPARA	1/66	24/18866	0.0807151	0.126568	0.0629101		1
GO:0044321	response to leptin	STAT3	1/66	24/18866	0.0807151	0.126568	0.0629101		1
GO:0044346	fibroblast apoptotic process	PIK3CG	1/66	24/18866	0.0807151	0.126568	0.0629101		1
GO:0045821	positive regulation of glycolytic process	PSEN1	1/66	24/18866	0.0807151	0.126568	0.0629101		1
GO:0046628	positive regulation of insulin receptor signaling pathway	NR1H4	1/66	24/18866	0.0807151	0.126568	0.0629101		1
GO:0051882	mitochondrial depolarization	KDR	1/66	24/18866	0.0807151	0.126568	0.0629101		1
GO:0062009	secondary palate development	WNT3A	1/66	24/18866	0.0807151	0.126568	0.0629101		1
GO:0090335	regulation of brown fat cell differentiation	MAPK14	1/66	24/18866	0.0807151	0.126568	0.0629101		1
GO:0097186	amelogenesis	PPARA	1/66	24/18866	0.0807151	0.126568	0.0629101		1
GO:0098743	cell aggregation	MAPK14	1/66	24/18866	0.0807151	0.126568	0.0629101		1
GO:1902993	positive regulation of amyloid precursor protein catabolic process	TNF	1/66	24/18866	0.0807151	0.126568	0.0629101		1
GO:1903306	negative regulation of regulated secretory pathway	ADRA2A	1/66	24/18866	0.0807151	0.126568	0.0629101		1
GO:2000291	regulation of myoblast proliferation	PPARD	1/66	24/18866	0.0807151	0.126568	0.0629101		1
GO:0009799	specification of symmetry	PSEN1 / WNT3A	2/66	135/18866	0.0810791	0.127009	0.0631294		2
GO:0099024	plasma membrane invagination	ALOX15 / PPARG	2/66	135/18866	0.0810791	0.127009	0.0631294		2
GO:0060485	mesenchyme development	MAPK1 / MDM2 / WNT3A	3/66	290/18866	0.0812333	0.127059	0.0631545		3
GO:1902105	regulation of leukocyte differentiation	ESRRA / IL2 / TNF	3/66	290/18866	0.0812333	0.127059	0.0631545		3
GO:0016570	histone modification	HDAC1 / KDM1A / NR1H4 / PPP5C	4/66	468/18866	0.0812353	0.127059	0.0631545		4
GO:0060249	anatomical structure homeostasis	AKR1B1 / EGFR / MAPK1 / NOX4	4/66	469/18866	0.0817273	0.127764	0.0635047		4
GO:0072001	renal system development	AGTR1 / AKR1B1 / CYP26A1	3/66	292/18866	0.0825336	0.128959	0.0640987		3
GO:0051346	negative regulation of hydrolase activity	AKT1 / MDM2 / RPS6KA3 / TNF	4/66	473/18866	0.0837102	0.129829	0.0645313		4
GO:0003071	renal system process involved in regulation of systemic arterial blood pressure	AGTR1	1/66	25/18866	0.0839352	0.129829	0.0645313		1
GO:0010738	regulation of protein kinase A signaling	MIF	1/66	25/18866	0.0839352	0.129829	0.0645313		1
GO:0019400	alditol metabolic process	AKR1B1	1/66	25/18866	0.0839352	0.129829	0.0645313		1
GO:0022410	circadian sleep/wake cycle process	DRD2	1/66	25/18866	0.0839352	0.129829	0.0645313		1
GO:0032104	regulation of response to extracellular stimulus	PPARA	1/66	25/18866	0.0839352	0.129829	0.0645313		1
GO:0032107	regulation of response to nutrient levels	PPARA	1/66	25/18866	0.0839352	0.129829	0.0645313		1
GO:0034162	toll-like receptor 9 signaling pathway	NR1H4	1/66	25/18866	0.0839352	0.129829	0.0645313		1
GO:0046639	negative regulation of alpha-beta T cell differentiation	IL2	1/66	25/18866	0.0839352	0.129829	0.0645313		1
GO:0048169	regulation of long-term neuronal synaptic plasticity	DRD2	1/66	25/18866	0.0839352	0.129829	0.0645313		1
GO:0050927	positive regulation of positive chemotaxis	KDR	1/66	25/18866	0.0839352	0.129829	0.0645313		1
GO:0051894	positive regulation of focal adhesion assembly	KDR	1/66	25/18866	0.0839352	0.129829	0.0645313		1
GO:0060259	regulation of feeding behavior	STAT3	1/66	25/18866	0.0839352	0.129829	0.0645313		1
GO:0060571	morphogenesis of an epithelial fold	EGFR	1/66	25/18866	0.0839352	0.129829	0.0645313		1
GO:0061050	regulation of cell growth involved in cardiac muscle cell development	PPARA	1/66	25/18866	0.0839352	0.129829	0.0645313		1
GO:0071677	positive regulation of mononuclear cell migration	TNF	1/66	25/18866	0.0839352	0.129829	0.0645313		1
GO:1904385	cellular response to angiotensin	AGTR1	1/66	25/18866	0.0839352	0.129829	0.0645313		1
GO:1905564	positive regulation of vascular endothelial cell proliferation	STAT3	1/66	25/18866	0.0839352	0.129829	0.0645313		1
GO:2000679	positive regulation of transcription regulatory region DNA binding	WNT3A	1/66	25/18866	0.0839352	0.129829	0.0645313		1
GO:2001026	regulation of endothelial cell chemotaxis	KDR	1/66	25/18866	0.0839352	0.129829	0.0645313		1
GO:0001508	action potential	CNR2 / KCNH2	2/66	138/18866	0.0841823	0.130015	0.0646238		2
GO:0002705	positive regulation of leukocyte mediated immunity	IL2 / TNF	2/66	138/18866	0.0841823	0.130015	0.0646238		2
GO:0046330	positive regulation of JNK cascade	PTPN1 / TNF	2/66	138/18866	0.0841823	0.130015	0.0646238		2
GO:0007272	ensheathment of neurons	AKT1 / PPARD	2/66	139/18866	0.0852248	0.131427	0.0653257		2
GO:0008366	axon ensheathment	AKT1 / PPARD	2/66	139/18866	0.0852248	0.131427	0.0653257		2
GO:0035304	regulation of protein dephosphorylation	DRD2 / TNF	2/66	139/18866	0.0852248	0.131427	0.0653257		2
GO:0007266	Rho protein signal transduction	ADRA2A / AGTR1	2/66	140/18866	0.0862712	0.132592	0.0659045		2
GO:0060048	cardiac muscle contraction	KCNH2 / PIK3CG	2/66	140/18866	0.0862712	0.132592	0.0659045		2
GO:0097553	calcium ion transmembrane import into cytosol	DRD2 / HTR2C	2/66	140/18866	0.0862712	0.132592	0.0659045		2
GO:0003081	regulation of systemic arterial blood pressure by renin-angiotensin	AGTR1	1/66	26/18866	0.0871441	0.132592	0.0659045		1
GO:0003171	atrioventricular valve development	MDM2	1/66	26/18866	0.0871441	0.132592	0.0659045		1
[truncated: 1,076 more rows]
