# Supplementary material for: Exploring the molecular mechanism of Dioscorea alata L. for the treatment of menstrual disorders using network pharmacology and molecular docking
Source: Heliyon. 2025 Feb 8;11(4):e42582. doi: 10.1016/j.heliyon.2025.e42582 (PMC11870275; doi:10.1016/j.heliyon.2025.e42582)
Supplement: Multimedia component 6 [file mmc6.xlsx]

## Sheet: Sheet 1
Supp. table 4.2 -Cellular process for Gene ontology
ID	Description	GeneRatio	BgRatio	pvalue	p.adjust	qvalue	geneID	Count
GO:0101002	ficolin-1-rich granule	5/67	124/19559	6.66121e-05	0.00512078	0.00421117	ALOX5/MAPK1/MAPK14/MIF/PKM	5
GO:1904813	ficolin-1-rich granule lumen	5/67	124/19559	6.66121e-05	0.00512078	0.00421117	ALOX5/MAPK1/MAPK14/MIF/PKM	5
GO:0031983	vesicle lumen	7/67	328/19559	0.000128436	0.00512078	0.00421117	ALOX5/EGFR/FABP5/MAPK1/MAPK14/MIF/PKM	7
GO:0045121	membrane raft	7/67	329/19559	0.000130876	0.00512078	0.00421117	ABCG2/DPP4/EGFR/KDR/MAPK1/PSEN1/TNF	7
GO:0098857	membrane microdomain	7/67	330/19559	0.000133354	0.00512078	0.00421117	ABCG2/DPP4/EGFR/KDR/MAPK1/PSEN1/TNF	7
GO:0098589	membrane region	7/67	343/19559	0.000169183	0.00541386	0.00445219	ABCG2/DPP4/EGFR/KDR/MAPK1/PSEN1/TNF	7
GO:0016324	apical plasma membrane	7/67	361/19559	0.000231307	0.00634441	0.00521744	ABCB1/ABCG2/DPP4/EGFR/NOX4/OXTR/PSEN1	7
GO:0005641	nuclear envelope lumen	2/67	10/19559	0.000511046	0.0122651	0.0100864	ALOX5/PTGES	2
GO:0045177	apical part of cell	7/67	433/19559	0.000687576	0.0146683	0.0120627	ABCB1/ABCG2/DPP4/EGFR/NOX4/OXTR/PSEN1	7
GO:0034774	secretory granule lumen	6/67	322/19559	0.000815766	0.0151799	0.0124835	ALOX5/FABP5/MAPK1/MAPK14/MIF/PKM	6
GO:0060205	cytoplasmic vesicle lumen	6/67	326/19559	0.000869684	0.0151799	0.0124835	ALOX5/FABP5/MAPK1/MAPK14/MIF/PKM	6
GO:0005769	early endosome	6/67	377/19559	0.00182768	0.0292428	0.0240484	EGFR/KDR/MAPK1/PSEN1/PTPN1/WNT3A	6
GO:0043204	perikaryon	4/67	156/19559	0.00202045	0.0298406	0.0245399	CNR2/DRD2/MAPK1/PPP5C	4
GO:0042629	mast cell granule	2/67	22/19559	0.00255468	0.0350356	0.0288122	AKR1B1/PIK3CG	2
GO:0005667	transcription regulator complex	6/67	413/19559	0.00288083	0.0368747	0.0303245	AHR/HDAC1/KDM1A/NR1H3/PPARG/STAT3	6
GO:0005902	microvillus	3/67	93/19559	0.00400135	0.0480162	0.039487	AKR1B1/CA9/OXTR	3
GO:0030139	endocytic vesicle	5/67	313/19559	0.00436802	0.0493329	0.0405698	DPP4/DRD2/EGFR/MDM2/WNT3A	5
GO:0005766	primary lysosome	3/67	155/19559	0.0161551	0.163251	0.134253	FABP5/MAPK1/PSEN1	3
GO:0042582	azurophil granule	3/67	155/19559	0.0161551	0.163251	0.134253	FABP5/MAPK1/PSEN1	3
GO:0031901	early endosome membrane	3/67	161/19559	0.0178581	0.163274	0.134272	EGFR/PSEN1/WNT3A	3
GO:0090575	RNA polymerase II transcription regulator complex	3/67	161/19559	0.0178581	0.163274	0.134272	NR1H3/PPARG/STAT3	3
GO:0099056	integral component of presynaptic membrane	2/67	74/19559	0.0266508	0.204647	0.168295	DRD2/PSEN1	2
GO:0098562	cytoplasmic side of membrane	3/67	188/19559	0.0267207	0.204647	0.168295	ALOX15/CNR2/PTPN1	3
GO:0014069	postsynaptic density	4/67	337/19559	0.0284052	0.204647	0.168295	DRD2/FABP5/MAPK1/STAT3	4
GO:0032279	asymmetric synapse	4/67	343/19559	0.0300362	0.204647	0.168295	DRD2/FABP5/MAPK1/STAT3	4
GO:0031253	cell projection membrane	4/67	344/19559	0.0303133	0.204647	0.168295	ABCG2/CA9/DPP4/DRD2	4
GO:0098889	intrinsic component of presynaptic membrane	2/67	83/19559	0.032926	0.204647	0.168295	DRD2/PSEN1	2
GO:0005791	rough endoplasmic reticulum	2/67	84/19559	0.0336559	0.204647	0.168295	PKM/PSEN1	2
GO:0098978	glutamatergic synapse	4/67	361/19559	0.0352585	0.204647	0.168295	DRD2/MAPK14/STAT3/WNT3A	4
GO:0099572	postsynaptic specialization	4/67	361/19559	0.0352585	0.204647	0.168295	DRD2/FABP5/MAPK1/STAT3	4
GO:0035253	ciliary rootlet	1/67	11/19559	0.0370514	0.204647	0.168295	PSEN1	1
GO:0043220	Schmidt-Lanterman incisure	1/67	11/19559	0.0370514	0.204647	0.168295	AKR1B1	1
GO:0098984	neuron to neuron synapse	4/67	368/19559	0.0374237	0.204647	0.168295	DRD2/FABP5/MAPK1/STAT3	4
GO:0031970	organelle envelope lumen	2/67	90/19559	0.038166	0.204647	0.168295	ALOX5/PTGES	2
GO:0035578	azurophil granule lumen	2/67	91/19559	0.038939	0.204647	0.168295	FABP5/MAPK1	2
GO:0098858	actin-based cell projection	3/67	220/19559	0.0397588	0.204647	0.168295	AKR1B1/CA9/OXTR	3
GO:0043020	NADPH oxidase complex	1/67	12/19559	0.0403518	0.204647	0.168295	NOX4	1
GO:0005811	lipid droplet	2/67	93/19559	0.0405031	0.204647	0.168295	ALOX15/FABP4	2
GO:0016580	Sin3 complex	1/67	13/19559	0.0436412	0.209478	0.172268	HDAC1	1
GO:0098691	dopaminergic synapse	1/67	13/19559	0.0436412	0.209478	0.172268	DRD2	1
GO:0031234	extrinsic component of cytoplasmic side of plasma membrane	2/67	99/19559	0.0453348	0.211275	0.173746	ALOX15/CNR2	2
GO:0043218	compact myelin	1/67	14/19559	0.0469194	0.211275	0.173746	AKR1B1	1
GO:0016581	NuRD complex	1/67	15/19559	0.0501865	0.211275	0.173746	HDAC1	1
GO:0090545	CHD-type complex	1/67	15/19559	0.0501865	0.211275	0.173746	HDAC1	1
GO:0098554	cytoplasmic side of endoplasmic reticulum membrane	1/67	15/19559	0.0501865	0.211275	0.173746	PTPN1	1
GO:0016323	basolateral plasma membrane	3/67	246/19559	0.052327	0.211275	0.173746	ADRA2A/CA9/EGFR	3
GO:0070822	Sin3-type complex	1/67	16/19559	0.0534426	0.211275	0.173746	HDAC1	1
GO:0071437	invadopodium	1/67	16/19559	0.0534426	0.211275	0.173746	DPP4	1
GO:0005925	focal adhesion	4/67	415/19559	0.0539191	0.211275	0.173746	DPP4/EGFR/MAPK1/NOX4	4
GO:0030055	cell-substrate junction	4/67	423/19559	0.0570655	0.219131	0.180207	DPP4/EGFR/MAPK1/NOX4	4
GO:0031143	pseudopodium	1/67	18/19559	0.0599219	0.225588	0.185517	MAPK1	1
GO:0031258	lamellipodium membrane	1/67	22/19559	0.0727497	0.263546	0.216732	DPP4	1
GO:0097038	perinuclear endoplasmic reticulum	1/67	22/19559	0.0727497	0.263546	0.216732	NOX4	1
GO:0005635	nuclear envelope	4/67	473/19559	0.0789161	0.276127	0.227078	ALOX5/EGFR/PSEN1/PTGES	4
GO:0035327	transcriptionally active chromatin	1/67	24/19559	0.0790988	0.276127	0.227078	ESR1	1
GO:0101031	chaperone complex	1/67	25/19559	0.0822572	0.279886	0.230169	PPP5C	1
GO:0031965	nuclear membrane	3/67	301/19559	0.0843549	0.279886	0.230169	ALOX5/EGFR/PSEN1	3
GO:0031528	microvillus membrane	1/67	26/19559	0.085405	0.279886	0.230169	CA9	1
GO:0019898	extrinsic component of membrane	3/67	306/19559	0.0876066	0.279886	0.230169	ALOX15/CNR2/PIK3CG	3
GO:0001891	phagocytic cup	1/67	27/19559	0.0885421	0.279886	0.230169	TNF	1
GO:0005788	endoplasmic reticulum lumen	3/67	308/19559	0.0889221	0.279886	0.230169	FLT3/STS/WNT3A	3
GO:0005640	nuclear outer membrane	1/67	28/19559	0.0916687	0.283877	0.233452	PSEN1	1
GO:0005942	phosphatidylinositol 3-kinase complex	1/67	29/19559	0.0947847	0.288868	0.237556	PIK3CG	1
GO:0099699	integral component of synaptic membrane	2/67	154/19559	0.097823	0.293469	0.24134	DRD2/PSEN1	2
GO:0042734	presynaptic membrane	2/67	156/19559	0.0999615	0.294448	0.242145	DRD2/PSEN1	2
GO:0009898	cytoplasmic side of plasma membrane	2/67	164/19559	0.108644	0.294448	0.242145	ALOX15/CNR2	2
GO:0030666	endocytic vesicle membrane	2/67	164/19559	0.108644	0.294448	0.242145	MDM2/WNT3A	2
GO:0005719	nuclear euchromatin	1/67	34/19559	0.110207	0.294448	0.242145	NR1H4	1
GO:0005790	smooth endoplasmic reticulum	1/67	34/19559	0.110207	0.294448	0.242145	PSEN1	1
GO:0032839	dendrite cytoplasm	1/67	34/19559	0.110207	0.294448	0.242145	MAPK1	1
GO:0097386	glial cell projection	1/67	34/19559	0.110207	0.294448	0.242145	AKR1B1	1
GO:0099240	intrinsic component of synaptic membrane	2/67	166/19559	0.110846	0.294448	0.242145	DRD2/PSEN1	2
GO:0097730	non-motile cilium	2/67	167/19559	0.111951	0.294448	0.242145	DRD2/PTGS1	2
GO:0019897	extrinsic component of plasma membrane	2/67	172/19559	0.117521	0.303728	0.249776	ALOX15/CNR2	2
GO:0005775	vacuolar lumen	2/67	173/19559	0.118644	0.303728	0.249776	FABP5/MAPK1	2
GO:0043198	dendritic shaft	1/67	38/19559	0.122359	0.309117	0.254208	PSEN1	1
GO:0016235	aggresome	1/67	39/19559	0.125371	0.312613	0.257083	PSEN1	1
GO:1990391	DNA repair complex	1/67	40/19559	0.128373	0.315995	0.259865	KDM1A	1
GO:0005819	spindle	3/67	367/19559	0.131249	0.318984	0.262323	AKT1/MAPK1/MAPK14	3
GO:0000791	euchromatin	1/67	42/19559	0.134347	0.322432	0.265158	NR1H4	1
GO:0097060	synaptic membrane	3/67	387/19559	0.146972	0.348378	0.286495	CHRM5/DRD2/PSEN1	3
GO:0043209	myelin sheath	1/67	47/19559	0.149105	0.349124	0.287109	AKR1B1	1
GO:0008021	synaptic vesicle	2/67	205/19559	0.155845	0.360509	0.296471	DRD2/PSEN1	2
GO:0030017	sarcomere	2/67	207/19559	0.158241	0.361695	0.297446	MMP2/PSEN1	2
GO:0009925	basal plasma membrane	1/67	51/19559	0.160733	0.363068	0.298575	EGFR	1
GO:0032838	plasma membrane bounded cell projection cytoplasm	2/67	211/19559	0.163055	0.364031	0.299367	AKR1B1/MAPK1	2
GO:0031968	organelle outer membrane	2/67	218/19559	0.171543	0.37449	0.307969	PGR/PSEN1	2
GO:0009897	external side of plasma membrane	3/67	417/19559	0.171641	0.37449	0.307969	ABCB1/ABCG2/TNF	3
GO:0019867	outer membrane	2/67	220/19559	0.173982	0.375332	0.308661	PGR/PSEN1	2
GO:0070382	exocytic vesicle	2/67	223/19559	0.177651	0.376904	0.309954	DRD2/PSEN1	2
GO:0031526	brush border membrane	1/67	58/19559	0.180707	0.376904	0.309954	ABCG2	1
GO:0035577	azurophil granule membrane	1/67	58/19559	0.180707	0.376904	0.309954	PSEN1	1
GO:0030016	myofibril	2/67	227/19559	0.182563	0.376904	0.309954	MMP2/PSEN1	2
GO:0005771	multivesicular body	1/67	62/19559	0.191909	0.391984	0.322356	EGFR	1
GO:0043292	contractile fiber	2/67	238/19559	0.196172	0.394635	0.324536	MMP2/PSEN1	2
GO:0016328	lateral plasma membrane	1/67	65/19559	0.200212	0.394635	0.324536	DRD2	1
GO:0001725	stress fiber	1/67	68/19559	0.20843	0.394635	0.324536	NOX4	1
GO:0097517	contractile actin filament bundle	1/67	68/19559	0.20843	0.394635	0.324536	NOX4	1
GO:0045178	basal part of cell	1/67	69/19559	0.211151	0.394635	0.324536	EGFR	1
GO:0061695	transferase complex, transferring phosphorus-containing groups	2/67	253/19559	0.214928	0.394635	0.324536	PIK3CG/PKM	2
GO:0099568	cytoplasmic region	2/67	254/19559	0.216185	0.394635	0.324536	AKR1B1/MAPK1	2
GO:0016529	sarcoplasmic reticulum	1/67	71/19559	0.216566	0.394635	0.324536	XDH	1
GO:0045171	intercellular bridge	1/67	71/19559	0.216566	0.394635	0.324536	ESRRA	1
GO:0060170	ciliary membrane	1/67	74/19559	0.224619	0.394635	0.324536	DRD2	1
GO:0070603	SWI/SNF superfamily-type complex	1/67	74/19559	0.224619	0.394635	0.324536	HDAC1	1
GO:0098982	GABA-ergic synapse	1/67	74/19559	0.224619	0.394635	0.324536	DRD2	1
GO:0017053	transcription repressor complex	1/67	76/19559	0.229942	0.394635	0.324536	HDAC1	1
GO:0031594	neuromuscular junction	1/67	76/19559	0.229942	0.394635	0.324536	PSEN1	1
GO:0032432	actin filament bundle	1/67	76/19559	0.229942	0.394635	0.324536	NOX4	1
GO:0000118	histone deacetylase complex	1/67	77/19559	0.23259	0.394635	0.324536	HDAC1	1
GO:0005743	mitochondrial inner membrane	3/67	489/19559	0.234951	0.394635	0.324536	PSEN1/PTPN1/STAT3	3
GO:0000792	heterochromatin	1/67	78/19559	0.235229	0.394635	0.324536	HDAC1	1
GO:0016234	inclusion body	1/67	78/19559	0.235229	0.394635	0.324536	PSEN1	1
GO:1904949	ATPase complex	1/67	78/19559	0.235229	0.394635	0.324536	HDAC1	1
GO:0042641	actomyosin	1/67	79/19559	0.23786	0.394635	0.324536	NOX4	1
GO:0005911	cell-cell junction	3/67	493/19559	0.238596	0.394635	0.324536	AKR1B1/AKT1/DPP4	3
GO:0016528	sarcoplasm	1/67	80/19559	0.240481	0.394635	0.324536	XDH	1
GO:0005901	caveola	1/67	82/19559	0.245697	0.397758	0.327104	MAPK1	1
GO:0005770	late endosome	2/67	278/19559	0.246527	0.397758	0.327104	EGFR/MAPK1	2
GO:0045211	postsynaptic membrane	2/67	280/19559	0.249067	0.398087	0.327374	CHRM5/DRD2	2
GO:0098685	Schaffer collateral - CA1 synapse	1/67	84/19559	0.250878	0.398087	0.327374	STAT3	1
GO:0120111	neuron projection cytoplasm	1/67	87/19559	0.258583	0.406951	0.334663	MAPK1	1
GO:0008076	voltage-gated potassium channel complex	1/67	88/19559	0.261134	0.407624	0.335217	KCNH2	1
GO:0001750	photoreceptor outer segment	1/67	89/19559	0.263677	0.408274	0.335751	PTGS1	1
GO:0034705	potassium channel complex	1/67	96/19559	0.281234	0.429904	0.353539	KCNH2	1
GO:0030667	secretory granule membrane	2/67	306/19559	0.282124	0.429904	0.353539	FABP5/PSEN1	2
GO:0150034	distal axon	2/67	309/19559	0.285938	0.432284	0.355496	DRD2/PSEN1	2
GO:0005796	Golgi lumen	1/67	103/19559	0.298379	0.444251	0.365338	WNT3A	1
GO:0030672	synaptic vesicle membrane	1/67	104/19559	0.300795	0.444251	0.365338	DRD2	1
GO:0099501	exocytic vesicle membrane	1/67	104/19559	0.300795	0.444251	0.365338	DRD2	1
GO:0005903	brush border	1/67	106/19559	0.305603	0.447907	0.368344	ABCG2	1
GO:0016363	nuclear matrix	1/67	109/19559	0.312754	0.454911	0.374105	ALOX5	1
GO:1990204	oxidoreductase complex	1/67	110/19559	0.315121	0.454911	0.374105	NOX4	1
GO:0044853	plasma membrane raft	1/67	113/19559	0.322175	0.460742	0.3789	MAPK1	1
GO:0001669	acrosomal vesicle	1/67	115/19559	0.326838	0.460742	0.3789	DRD2	1
GO:0036126	sperm flagellum	1/67	115/19559	0.326838	0.460742	0.3789	DRD2	1
GO:0097733	photoreceptor cell cilium	1/67	117/19559	0.331469	0.460742	0.3789	PTGS1	1
GO:0099055	integral component of postsynaptic membrane	1/67	117/19559	0.331469	0.460742	0.3789	DRD2	1
GO:0030665	clathrin-coated vesicle membrane	1/67	118/19559	0.333773	0.460742	0.3789	EGFR	1
GO:0098687	chromosomal region	2/67	350/19559	0.337745	0.460742	0.3789	KDM1A/PSEN1	2
GO:0097729	9+2 motile cilium	1/67	120/19559	0.338357	0.460742	0.3789	DRD2	1
GO:0098936	intrinsic component of postsynaptic membrane	1/67	122/19559	0.34291	0.463654	0.381294	DRD2	1
GO:0000784	nuclear chromosome, telomeric region	1/67	124/19559	0.347433	0.466483	0.383621	KDM1A	1
GO:0030018	Z disc	1/67	128/19559	0.356386	0.468891	0.385601	PSEN1	1
GO:0001650	fibrillar center	1/67	129/19559	0.358605	0.468891	0.385601	ESRRA	1
GO:0043679	axon terminus	1/67	130/19559	0.360817	0.468891	0.385601	DRD2	1
GO:0034399	nuclear periphery	1/67	131/19559	0.363021	0.468891	0.385601	ALOX5	1
GO:0072686	mitotic spindle	1/67	133/19559	0.367407	0.468891	0.385601	MAPK1	1
GO:0005765	lysosomal membrane	2/67	375/19559	0.368841	0.468891	0.385601	DPP4/PSEN1	2
GO:0098852	lytic vacuole membrane	2/67	375/19559	0.368841	0.468891	0.385601	DPP4/PSEN1	2
GO:0042383	sarcolemma	1/67	135/19559	0.371763	0.468891	0.385601	PSEN1	1
GO:0000776	kinetochore	1/67	137/19559	0.37609	0.468891	0.385601	PSEN1	1
GO:0005777	peroxisome	1/67	137/19559	0.37609	0.468891	0.385601	XDH	1
GO:0042579	microbody	1/67	137/19559	0.37609	0.468891	0.385601	XDH	1
GO:0097731	9+0 non-motile cilium	1/67	139/19559	0.380387	0.4708	0.387171	PTGS1	1
GO:0031674	I band	1/67	140/19559	0.382525	0.4708	0.387171	PSEN1	1
GO:0044306	neuron projection terminus	1/67	149/19559	0.40144	0.490933	0.403728	DRD2	1
GO:0030133	transport vesicle	2/67	410/19559	0.411413	0.499601	0.410856	DRD2/PSEN1	2
GO:0036064	ciliary basal body	1/67	155/19559	0.413732	0.499601	0.410856	AKT1	1
GO:0030176	integral component of endoplasmic reticulum membrane	1/67	158/19559	0.419784	0.503002	0.413653	HSD11B1	1
GO:0098862	cluster of actin-based cell projections	1/67	159/19559	0.421788	0.503002	0.413653	ABCG2	1
GO:0005774	vacuolar membrane	2/67	427/19559	0.431602	0.503855	0.414354	DPP4/PSEN1	2
GO:0062023	collagen-containing extracellular matrix	2/67	427/19559	0.431602	0.503855	0.414354	MMP2/PKM	2
GO:0000781	chromosome, telomeric region	1/67	164/19559	0.431705	0.503855	0.414354	KDM1A	1
GO:0000922	spindle pole	1/67	165/19559	0.433668	0.503855	0.414354	MAPK14	1
GO:0031227	intrinsic component of endoplasmic reticulum membrane	1/67	166/19559	0.435624	0.503855	0.414354	HSD11B1	1
GO:0031256	leading edge membrane	1/67	175/19559	0.452936	0.517641	0.425692	DPP4	1
GO:0043197	dendritic spine	1/67	175/19559	0.452936	0.517641	0.425692	DRD2	1
GO:0044309	neuron spine	1/67	177/19559	0.456711	0.518867	0.4267	DRD2	1
GO:0030662	coated vesicle membrane	1/67	183/19559	0.467884	0.527409	0.433725	EGFR	1
GO:0030426	growth cone	1/67	184/19559	0.469724	0.527409	0.433725	PSEN1	1
GO:0055037	recycling endosome	1/67	190/19559	0.480633	0.531412	0.437017	TNF	1
GO:0030427	site of polarized growth	1/67	191/19559	0.48243	0.531412	0.437017	PSEN1	1
GO:0005741	mitochondrial outer membrane	1/67	192/19559	0.48422	0.531412	0.437017	PGR	1
GO:0005759	mitochondrial matrix	2/67	473/19559	0.48436	0.531412	0.437017	ALDH2/PTPN1	2
GO:0030136	clathrin-coated vesicle	1/67	194/19559	0.487783	0.532126	0.437604	EGFR	1
GO:0000775	chromosome, centromeric region	1/67	196/19559	0.491321	0.532958	0.438288	PSEN1	1
GO:0031514	motile cilium	1/67	199/19559	0.496583	0.535641	0.440494	DRD2	1
GO:0030027	lamellipodium	1/67	201/19559	0.500062	0.536379	0.441101	DPP4	1
GO:0032993	protein-DNA complex	1/67	205/19559	0.506948	0.540744	0.444691	ESR1	1
GO:0030658	transport vesicle membrane	1/67	209/19559	0.51374	0.544962	0.44816	DRD2	1
GO:0034703	cation channel complex	1/67	221/19559	0.53357	0.562887	0.4629	KCNH2	1
GO:0045111	intermediate filament cytoskeleton	1/67	251/19559	0.579725	0.608236	0.500194	NR1I2	1
GO:0030135	coated vesicle	1/67	298/19559	0.643142	0.668766	0.549972	EGFR	1
GO:0034702	ion channel complex	1/67	299/19559	0.644384	0.668766	0.549972	KCNH2	1
GO:0005938	cell cortex	1/67	305/19559	0.651743	0.672767	0.553262	PSEN1	1
GO:1902495	transmembrane transporter complex	1/67	322/19559	0.671789	0.689751	0.56723	KCNH2	1
GO:1990351	transporter complex	1/67	330/19559	0.680825	0.69531	0.571801	KCNH2	1
GO:0031301	integral component of organelle membrane	1/67	367/19559	0.719528	0.730949	0.601109	HSD11B1	1
GO:0031300	intrinsic component of organelle membrane	1/67	398/19559	0.748366	0.754928	0.620829	HSD11B1	1
GO:0016607	nuclear speck	1/67	401/19559	0.750996	0.754928	0.620829	MAPK14	1
GO:0031252	cell leading edge	1/67	421/19559	0.767854	0.767854	0.631459	DPP4	1
