# Supplementary material for: Exploring the molecular mechanism of Dioscorea alata L. for the treatment of menstrual disorders using network pharmacology and molecular docking
Source: Heliyon. 2025 Feb 8;11(4):e42582. doi: 10.1016/j.heliyon.2025.e42582 (PMC11870275; doi:10.1016/j.heliyon.2025.e42582)
Supplement: Multimedia component 7 [file mmc7.xlsx]

## Sheet: Sheet 1
Supp. table 4.3 - Molecular functions for Gene ontology
ID	Description	GeneRatio	BgRatio	pvalue	p.adjust	qvalue	geneID	Count
GO:0004879	nuclear receptor activity	13/67	52/18352	3.38041e-21	5.64528e-19	3.32703e-19	AHR/ESR1/ESR2/ESRRA/NR1H2/NR1H3/NR1H4/NR1I2/PGR/PPARA/PPARD/PPARG/STAT3	13
GO:0098531	ligand-activated transcription factor activity	13/67	52/18352	3.38041e-21	5.64528e-19	3.32703e-19	AHR/ESR1/ESR2/ESRRA/NR1H2/NR1H3/NR1H4/NR1I2/PGR/PPARA/PPARD/PPARG/STAT3	13
GO:0005496	steroid binding	10/67	106/18352	5.05238e-12	5.62498e-10	3.31507e-10	CYP3A4/ESR1/ESR2/ESRRA/HSD11B1/HSD17B1/NR1H3/NR1H4/PGR/SHBG	10
GO:0061629	RNA polymerase II-specific DNA-binding transcription factor binding	12/67	267/18352	2.07106e-10	1.72934e-08	1.01918e-08	ESR1/FLT3/HDAC1/KDM1A/MAPK14/NR1H2/NR1H4/NR1I2/PPARA/PPARD/PPARG/STAT3	12
GO:0003707	steroid hormone receptor activity	6/67	26/18352	4.0933e-10	2.73433e-08	1.61147e-08	ESR1/ESR2/ESRRA/PGR/PPARA/PPARD	6
GO:0016922	nuclear receptor binding	8/67	101/18352	3.16938e-09	1.51237e-07	8.91311e-08	ESR1/FLT3/KDM1A/NR1H2/NR1H4/NR1I2/PPARG/STAT3	8
GO:0019825	oxygen binding	6/67	36/18352	3.36561e-09	1.51237e-07	8.91311e-08	CYP19A1/CYP1B1/CYP26A1/CYP2C19/CYP3A4/NOX4	6
GO:0005506	iron ion binding	9/67	151/18352	3.87233e-09	1.51237e-07	8.91311e-08	ALOX15/ALOX5/CYP19A1/CYP1B1/CYP26A1/CYP2C19/CYP3A4/CYP51A1/XDH	9
GO:0140297	DNA-binding transcription factor binding	12/67	347/18352	4.07525e-09	1.51237e-07	8.91311e-08	ESR1/FLT3/HDAC1/KDM1A/MAPK14/NR1H2/NR1H4/NR1I2/PPARA/PPARD/PPARG/STAT3	12
GO:0051427	hormone receptor binding	9/67	177/18352	1.55748e-08	5.20198e-07	3.06578e-07	ESR1/FABP4/FLT3/KDM1A/NR1H2/NR1H4/NR1I2/PPARG/STAT3	9
GO:0020037	heme binding	8/67	138/18352	3.742e-08	1.13621e-06	6.69621e-07	CYP19A1/CYP1B1/CYP26A1/CYP2C19/CYP3A4/CYP51A1/NOX4/PTGS1	8
GO:0035257	nuclear hormone receptor binding	8/67	144/18352	5.21563e-08	1.45168e-06	8.55546e-07	ESR1/FLT3/KDM1A/NR1H2/NR1H4/NR1I2/PPARG/STAT3	8
GO:0001223	transcription coactivator binding	5/67	29/18352	6.18219e-08	1.53993e-06	9.07553e-07	AHR/ESR1/PGR/PPARA/PPARD	5
GO:0046906	tetrapyrrole binding	8/67	148/18352	6.45479e-08	1.53993e-06	9.07553e-07	CYP19A1/CYP1B1/CYP26A1/CYP2C19/CYP3A4/CYP51A1/NOX4/PTGS1	8
GO:0001103	RNA polymerase II repressing transcription factor binding	5/67	35/18352	1.66165e-07	3.69994e-06	2.18055e-06	HDAC1/PPARA/PPARD/PPARG/STAT3	5
GO:0033293	monocarboxylic acid binding	6/67	72/18352	2.43621e-07	5.0856e-06	2.99718e-06	CYP26A1/FABP4/FABP5/NR1H4/PPARD/PPARG	6
GO:0019902	phosphatase binding	8/67	194/18352	5.16395e-07	1.01456e-05	5.97931e-06	AKT1/EGFR/MAPK1/MAPK14/PPARA/PPARG/PTPN1/STAT3	8
GO:0001221	transcription cofactor binding	5/67	51/18352	1.1494e-06	2.13278e-05	1.25695e-05	AHR/ESR1/PGR/PPARA/PPARD	5
GO:0004497	monooxygenase activity	6/67	101/18352	1.81934e-06	3.1982e-05	1.88485e-05	CYP19A1/CYP1B1/CYP26A1/CYP2C19/CYP3A4/CYP51A1	6
GO:0070330	aromatase activity	4/67	25/18352	1.93705e-06	3.23488e-05	1.90647e-05	CYP19A1/CYP1B1/CYP2C19/CYP3A4	4
GO:0016705	oxidoreductase activity, acting on paired donors, with incorporation or reduction of molecular oxygen	7/67	162/18352	2.04482e-06	3.25224e-05	1.9167e-05	CYP19A1/CYP1B1/CYP26A1/CYP2C19/CYP3A4/CYP51A1/PTGS1	7
GO:0008144	drug binding	6/67	104/18352	2.15974e-06	3.27888e-05	1.9324e-05	DRD2/HTR2C/NR1I2/PPARA/PPARD/PPARG	6
GO:0070491	repressing transcription factor binding	5/67	74/18352	7.38805e-06	0.000107287	6.32295e-05	HDAC1/PPARA/PPARD/PPARG/STAT3	5
GO:0016712	oxidoreductase activity, acting on paired donors, with incorporation or reduction of molecular oxygen, reduced flavin or flavoprotein as one donor, and incorporation of one atom of oxygen	4/67	35/18352	7.80057e-06	0.000108558	6.39784e-05	CYP19A1/CYP1B1/CYP2C19/CYP3A4	4
GO:0008395	steroid hydroxylase activity	4/67	38/18352	1.09068e-05	0.000145714	8.58764e-05	CYP19A1/CYP1B1/CYP2C19/CYP3A4	4
GO:0035258	steroid hormone receptor binding	5/67	81/18352	1.15219e-05	0.000148012	8.72303e-05	ESR1/FLT3/KDM1A/PPARG/STAT3	5
GO:0005504	fatty acid binding	4/67	39/18352	1.21199e-05	0.000149928	8.83598e-05	FABP4/FABP5/PPARD/PPARG	4
GO:0019903	protein phosphatase binding	6/67	149/18352	1.71847e-05	0.000198945	0.000117248	AKT1/EGFR/MAPK14/PPARG/PTPN1/STAT3	6
GO:0051117	ATPase binding	5/67	88/18352	1.72737e-05	0.000198945	0.000117248	EGFR/ESR1/NR1H2/PGR/PSEN1	5
GO:0036041	long-chain fatty acid binding	3/67	15/18352	2.0508e-05	0.000228322	0.000134561	FABP4/PPARD/PPARG	3
GO:0016709	oxidoreductase activity, acting on paired donors, with incorporation or reduction of molecular oxygen, NAD(P)H as one donor, and incorporation of one atom of oxygen	4/67	45/18352	2.15965e-05	0.000232685	0.000137132	CYP26A1/CYP2C19/CYP3A4/CYP51A1	4
GO:0046965	retinoid X receptor binding	3/67	18/18352	3.64918e-05	0.000380883	0.000224473	NR1H2/NR1H4/PPARG	3
GO:0009055	electron transfer activity	5/67	111/18352	5.29743e-05	0.000536165	0.000315987	AKR1B1/ALDH2/CYP19A1/NOX4/XDH	5
GO:0004714	transmembrane receptor protein tyrosine kinase activity	4/67	61/18352	7.23958e-05	0.000711183	0.000419134	ALK/EGFR/FLT3/KDR	4
GO:0031406	carboxylic acid binding	6/67	212/18352	0.000122867	0.00117251	0.000691014	CYP26A1/FABP4/FABP5/NR1H4/PPARD/PPARG	6
GO:0042974	retinoic acid receptor binding	3/67	27/18352	0.000127767	0.00118539	0.000698609	NR1H2/NR1H4/PPARG	3
GO:0043177	organic acid binding	6/67	224/18352	0.000165868	0.00149729	0.000882426	CYP26A1/FABP4/FABP5/NR1H4/PPARD/PPARG	6
GO:0019199	transmembrane receptor protein kinase activity	4/67	80/18352	0.000208289	0.00183075	0.00107895	ALK/EGFR/FLT3/KDR	4
GO:0042562	hormone binding	4/67	84/18352	0.000251344	0.00215254	0.00126859	EGFR/OXTR/PKM/SHBG	4
GO:0051879	Hsp90 protein binding	3/67	42/18352	0.000482216	0.0040265	0.00237301	AHR/KDR/PPP5C	3
GO:0008401	retinoic acid 4-hydroxylase activity	2/67	10/18352	0.000579804	0.00459373	0.0027073	CYP26A1/CYP3A4	2
GO:0016725	oxidoreductase activity, acting on CH or CH2 groups	2/67	10/18352	0.000579804	0.00459373	0.0027073	CYP3A4/XDH	2
GO:0004712	protein serine/threonine/tyrosine kinase activity	3/67	45/18352	0.000591408	0.00459373	0.0027073	AKT1/MAPK1/MAPK14	3
GO:0070888	E-box binding	3/67	50/18352	0.000806319	0.00612069	0.00360722	AHR/HDAC1/PPARG	3
GO:0008227	G protein-coupled amine receptor activity	3/67	51/18352	0.000854487	0.00634219	0.00373776	ADRA2A/CHRM5/HTR2C	3
GO:0015562	efflux transmembrane transporter activity	2/67	14/18352	0.00116148	0.00825394	0.00486444	ABCB1/ABCG2	2
GO:1901338	catecholamine binding	2/67	14/18352	0.00116148	0.00825394	0.00486444	ADRA2A/DRD2	2
GO:0004953	icosanoid receptor activity	2/67	15/18352	0.00133702	0.00911355	0.00537105	LTB4R2/PPARG	2
GO:0035259	glucocorticoid receptor binding	2/67	15/18352	0.00133702	0.00911355	0.00537105	FLT3/STAT3	2
GO:0004713	protein tyrosine kinase activity	4/67	135/18352	0.00149978	0.0100185	0.0059044	ALK/EGFR/FLT3/KDR	4
GO:0005324	long-chain fatty acid transporter activity	2/67	17/18352	0.00172361	0.011288	0.00665255	FABP4/FABP5	2
GO:0002039	p53 binding	3/67	66/18352	0.0018058	0.0115988	0.00683572	HDAC1/KDM1A/MDM2	3
GO:0004708	MAP kinase kinase activity	2/67	18/18352	0.00193451	0.012191	0.00718476	MAPK1/MAPK14	2
GO:0001091	RNA polymerase II general transcription initiation factor binding	2/67	19/18352	0.00215701	0.0133415	0.00786278	AHR/ESR1	2
GO:0001972	retinoic acid binding	2/67	20/18352	0.00239104	0.0142609	0.0084046	CYP26A1/FABP5	2
GO:0004707	MAP kinase activity	2/67	20/18352	0.00239104	0.0142609	0.0084046	MAPK1/MAPK14	2
GO:0050660	flavin adenine dinucleotide binding	3/67	81/18352	0.00323842	0.018976	0.0111835	KDM1A/NOX4/XDH	3
GO:0016702	oxidoreductase activity, acting on single donors with incorporation of molecular oxygen, incorporation of two atoms of oxygen	2/67	25/18352	0.00373119	0.0214865	0.012663	ALOX15/ALOX5	2
GO:0016701	oxidoreductase activity, acting on single donors with incorporation of molecular oxygen	2/67	26/18352	0.00403263	0.0224483	0.0132299	ALOX15/ALOX5	2
GO:0017025	TBP-class protein binding	2/67	26/18352	0.00403263	0.0224483	0.0132299	AHR/ESR1	2
GO:0001664	G protein-coupled receptor binding	5/67	293/18352	0.00431956	0.0230355	0.0135759	ADRA2A/AGTR1/IL2/STAT3/WNT3A	5
GO:0042910	xenobiotic transmembrane transporter activity	2/67	27/18352	0.00434502	0.0230355	0.0135759	ABCB1/ABCG2	2
GO:0046875	ephrin receptor binding	2/67	27/18352	0.00434502	0.0230355	0.0135759	PIK3CG/PTPN1	2
GO:0051213	dioxygenase activity	3/67	91/18352	0.00449322	0.023449	0.0138196	ALOX15/ALOX5/PTGS1	3
GO:0004674	protein serine/threonine kinase activity	6/67	435/18352	0.00505375	0.0259685	0.0153045	AKT1/EGFR/MAPK1/MAPK14/PIK3CG/RPS6KA3	6
GO:0033764	steroid dehydrogenase activity, acting on the CH-OH group of donors, NAD or NADP as acceptor	2/67	30/18352	0.00534705	0.0270593	0.0159473	HSD11B1/HSD17B1	2
GO:0051059	NF-kappaB binding	2/67	31/18352	0.00570241	0.028427	0.0167534	HDAC1/PPARD	2
GO:0051721	protein phosphatase 2A binding	2/67	32/18352	0.00606832	0.0298061	0.0175662	AKT1/PTPN1	2
GO:0004993	G protein-coupled serotonin receptor activity	2/67	34/18352	0.00683144	0.0321366	0.0189396	CHRM5/HTR2C	2
GO:0016229	steroid dehydrogenase activity	2/67	34/18352	0.00683144	0.0321366	0.0189396	HSD11B1/HSD17B1	2
GO:0099589	serotonin receptor activity	2/67	34/18352	0.00683144	0.0321366	0.0189396	CHRM5/HTR2C	2
GO:0016620	oxidoreductase activity, acting on the aldehyde or oxo group of donors, NAD or NADP as acceptor	2/67	35/18352	0.00722849	0.0332549	0.0195987	AKR1B1/ALDH2	2
GO:0045296	cadherin binding	5/67	332/18352	0.0072683	0.0332549	0.0195987	EGFR/KDR/PKM/PSEN1/PTPN1	5
GO:0005501	retinoid binding	2/67	36/18352	0.00763578	0.0344642	0.0203114	CYP26A1/FABP5	2
GO:0030594	neurotransmitter receptor activity	3/67	111/18352	0.00779078	0.034695	0.0204474	CHRM5/DRD2/HTR2C	3
GO:0019840	isoprenoid binding	2/67	37/18352	0.00805322	0.0353918	0.0208581	CYP26A1/FABP5	2
GO:0032451	demethylase activity	2/67	38/18352	0.00848072	0.0363149	0.0214021	CYP51A1/KDM1A	2
GO:0043531	ADP binding	2/67	38/18352	0.00848072	0.0363149	0.0214021	PKM/PPP5C	2
GO:0016616	oxidoreductase activity, acting on the CH-OH group of donors, NAD or NADP as acceptor	3/67	120/18352	0.00963764	0.0407465	0.0240138	AKR1B1/HSD11B1/HSD17B1	3
GO:0030331	estrogen receptor binding	2/67	42/18352	0.01029	0.0429606	0.0253187	ESR1/PPARG	2
GO:0005125	cytokine activity	4/67	235/18352	0.0107032	0.0438545	0.0258456	IL2/MIF/TNF/WNT3A	4
GO:0016903	oxidoreductase activity, acting on the aldehyde or oxo group of donors	2/67	43/18352	0.0107667	0.0438545	0.0258456	AKR1B1/ALDH2	2
GO:0031072	heat shock protein binding	3/67	127/18352	0.0112361	0.0447442	0.0263699	AHR/KDR/PPP5C	3
GO:0140296	general transcription initiation factor binding	2/67	44/18352	0.011253	0.0447442	0.0263699	AHR/ESR1	2
GO:0016614	oxidoreductase activity, acting on CH-OH group of donors	3/67	130/18352	0.0119652	0.0470163	0.0277089	AKR1B1/HSD11B1/HSD17B1	3
GO:0005319	lipid transporter activity	3/67	134/18352	0.012979	0.0504066	0.029707	ABCB1/FABP4/FABP5	3
GO:0019838	growth factor binding	3/67	136/18352	0.0135037	0.0518419	0.0305529	EGFR/FLT3/KDR	3
GO:0002020	protease binding	3/67	137/18352	0.0137706	0.0522657	0.0308027	DPP4/MIF/TNF	3
GO:0016860	intramolecular oxidoreductase activity	2/67	50/18352	0.0143689	0.0539239	0.0317799	MIF/PTGES	2
GO:0050661	NADP binding	2/67	54/18352	0.0166293	0.0617132	0.0363705	HSD11B1/HSD17B1	2
GO:0008528	G protein-coupled peptide receptor activity	3/67	148/18352	0.0169053	0.0620481	0.0365679	AGTR1/LTB4R2/OXTR	3
GO:0005126	cytokine receptor binding	4/67	271/18352	0.0172373	0.0625791	0.0368808	IL2/MIF/STAT3/TNF	4
GO:0001085	RNA polymerase II transcription factor binding	2/67	56/18352	0.0178127	0.0639725	0.037702	HDAC1/KDM1A	2
GO:0001653	peptide receptor activity	3/67	152/18352	0.0181363	0.0644416	0.0379785	AGTR1/LTB4R2/OXTR	3
GO:0043621	protein self-association	2/67	57/18352	0.0184174	0.0647519	0.0381614	FLT3/PPARG	2
GO:1990841	promoter-specific chromatin binding	2/67	58/18352	0.0190308	0.0662114	0.0390215	HDAC1/KDM1A	2
GO:0016853	isomerase activity	3/67	156/18352	0.019416	0.0668551	0.0394009	ALOX15/MIF/PTGES	3
GO:0097110	scaffold protein binding	2/67	60/18352	0.0202831	0.0691281	0.0407405	KCNH2/MDM2	2
GO:0031625	ubiquitin protein ligase binding	4/67	297/18352	0.0232341	0.0783859	0.0461966	ABCB1/EGFR/KCNH2/MDM2	4
GO:0098960	postsynaptic neurotransmitter receptor activity	2/67	65/18352	0.0235598	0.0786896	0.0463755	CHRM5/DRD2	2
GO:0044389	ubiquitin-like protein ligase binding	4/67	316/18352	0.0283308	0.0923664	0.0544359	ABCB1/EGFR/KCNH2/MDM2	4
GO:0001098	basal transcription machinery binding	2/67	72/18352	0.0284843	0.0923664	0.0544359	AHR/ESR1	2
GO:0001099	basal RNA polymerase II transcription machinery binding	2/67	72/18352	0.0284843	0.0923664	0.0544359	AHR/ESR1	2
GO:0001618	virus receptor activity	2/67	74/18352	0.0299608	0.0953038	0.0561671	DPP4/EGFR	2
GO:0140272	exogenous protein binding	2/67	74/18352	0.0299608	0.0953038	0.0561671	DPP4/EGFR	2
GO:0048018	receptor ligand activity	5/67	487/18352	0.0324648	0.10168	0.059925	DPP4/IL2/MIF/TNF/WNT3A	5
GO:0030546	signaling receptor activator activity	5/67	492/18352	0.0337063	0.10168	0.059925	DPP4/IL2/MIF/TNF/WNT3A	5
GO:0001227	DNA-binding transcription repressor activity, RNA polymerase II-specific	4/67	335/18352	0.0340472	0.10168	0.059925	ESRRA/PPARA/PPARD/PPARG	4
GO:0001217	DNA-binding transcription repressor activity	4/67	336/18352	0.0343654	0.10168	0.059925	ESRRA/PPARA/PPARD/PPARG	4
GO:0033613	activating transcription factor binding	2/67	80/18352	0.0345681	0.10168	0.059925	HDAC1/PPARG	2
GO:0001094	TFIID-class transcription factor complex binding	1/67	10/18352	0.035923	0.10168	0.059925	AHR	1
GO:0004955	prostaglandin receptor activity	1/67	10/18352	0.035923	0.10168	0.059925	PPARG	1
GO:0016303	1-phosphatidylinositol-3-kinase activity	1/67	10/18352	0.035923	0.10168	0.059925	PIK3CG	1
GO:0016803	ether hydrolase activity	1/67	10/18352	0.035923	0.10168	0.059925	ALOX15	1
GO:0031078	histone deacetylase activity (H3-K14 specific)	1/67	10/18352	0.035923	0.10168	0.059925	HDAC1	1
GO:0032041	NAD-dependent histone deacetylase activity (H3-K14 specific)	1/67	10/18352	0.035923	0.10168	0.059925	HDAC1	1
GO:0032052	bile acid binding	1/67	10/18352	0.035923	0.10168	0.059925	NR1H4	1
GO:0099528	G protein-coupled neurotransmitter receptor activity	1/67	10/18352	0.035923	0.10168	0.059925	CHRM5	1
GO:0008013	beta-catenin binding	2/67	85/18352	0.0386038	0.10396	0.0612685	ESR1/PSEN1	2
GO:0004954	prostanoid receptor activity	1/67	11/18352	0.0394446	0.10396	0.0612685	PPARG	1
GO:0008097	5S rRNA binding	1/67	11/18352	0.0394446	0.10396	0.0612685	MDM2	1
GO:0008525	phosphatidylcholine transporter activity	1/67	11/18352	0.0394446	0.10396	0.0612685	ABCB1	1
GO:0016801	hydrolase activity, acting on ether bonds	1/67	11/18352	0.0394446	0.10396	0.0612685	ALOX15	1
GO:0031996	thioesterase binding	1/67	11/18352	0.0394446	0.10396	0.0612685	ADRA2A	1
GO:0140299	small molecule sensor activity	1/67	11/18352	0.0394446	0.10396	0.0612685	NOX4	1
GO:0140326	ATPase-coupled intramembrane lipid transporter activity	1/67	11/18352	0.0394446	0.10396	0.0612685	ABCB1	1
GO:0072341	modified amino acid binding	2/67	90/18352	0.04281	0.10396	0.0612685	NOX4/PTGES	2
GO:0004032	alditol:NADP+ 1-oxidoreductase activity	1/67	12/18352	0.0429535	0.10396	0.0612685	AKR1B1	1
GO:0004303	estradiol 17-beta-dehydrogenase activity	1/67	12/18352	0.0429535	0.10396	0.0612685	HSD17B1	1
GO:0008353	RNA polymerase II CTD heptapeptide repeat kinase activity	1/67	12/18352	0.0429535	0.10396	0.0612685	MAPK1	1
GO:0030955	potassium ion binding	1/67	12/18352	0.0429535	0.10396	0.0612685	PKM	1
GO:0035004	phosphatidylinositol 3-kinase activity	1/67	12/18352	0.0429535	0.10396	0.0612685	PIK3CG	1
GO:0042975	peroxisome proliferator activated receptor binding	1/67	12/18352	0.0429535	0.10396	0.0612685	MDM2	1
GO:0043176	amine binding	1/67	12/18352	0.0429535	0.10396	0.0612685	HTR2C	1
GO:0043295	glutathione binding	1/67	12/18352	0.0429535	0.10396	0.0612685	PTGES	1
GO:0051378	serotonin binding	1/67	12/18352	0.0429535	0.10396	0.0612685	HTR2C	1
GO:0052650	NADP-retinol dehydrogenase activity	1/67	12/18352	0.0429535	0.10396	0.0612685	AKR1B1	1
GO:1902282	voltage-gated potassium channel activity involved in ventricular cardiac muscle cell action potential repolarization	1/67	12/18352	0.0429535	0.10396	0.0612685	KCNH2	1
GO:0016175	superoxide-generating NAD(P)H oxidase activity	1/67	13/18352	0.0464498	0.109255	0.0643893	NOX4	1
GO:0032454	histone demethylase activity (H3-K9 specific)	1/67	13/18352	0.0464498	0.109255	0.0643893	KDM1A	1
GO:0039706	co-receptor binding	1/67	13/18352	0.0464498	0.109255	0.0643893	WNT3A	1
GO:1900750	oligopeptide binding	1/67	13/18352	0.0464498	0.109255	0.0643893	PTGES	1
GO:1990782	protein tyrosine kinase binding	2/67	98/18352	0.0498764	0.113454	0.0668641	NOX4/PTPN1	2
GO:0004065	arylsulfatase activity	1/67	14/18352	0.0499335	0.113454	0.0668641	STS	1
GO:0016863	intramolecular oxidoreductase activity, transposing C=C bonds	1/67	14/18352	0.0499335	0.113454	0.0668641	MIF	1
GO:0032794	GTPase activating protein binding	1/67	14/18352	0.0499335	0.113454	0.0668641	AKT1	1
GO:0046624	sphingolipid transporter activity	1/67	14/18352	0.0499335	0.113454	0.0668641	ABCB1	1
GO:0042626	ATPase-coupled transmembrane transporter activity	2/67	100/18352	0.0517048	0.116685	0.0687682	ABCB1/ABCG2	2
GO:0004029	aldehyde dehydrogenase (NAD+) activity	1/67	15/18352	0.0534047	0.11735	0.0691598	ALDH2	1
GO:0004089	carbonate dehydratase activity	1/67	15/18352	0.0534047	0.11735	0.0691598	CA9	1
GO:0017136	NAD-dependent histone deacetylase activity	1/67	15/18352	0.0534047	0.11735	0.0691598	HDAC1	1
GO:0086008	voltage-gated potassium channel activity involved in cardiac muscle cell action potential repolarization	1/67	15/18352	0.0534047	0.11735	0.0691598	KCNH2	1
GO:0004030	aldehyde dehydrogenase [NAD(P)+] activity	1/67	16/18352	0.0568634	0.120205	0.0708424	ALDH2	1
GO:0008392	arachidonic acid epoxygenase activity	1/67	16/18352	0.0568634	0.120205	0.0708424	CYP2C19	1
GO:0016307	phosphatidylinositol phosphate kinase activity	1/67	16/18352	0.0568634	0.120205	0.0708424	PIK3CG	1
GO:0023026	MHC class II protein complex binding	1/67	16/18352	0.0568634	0.120205	0.0708424	PKM	1
GO:0034979	NAD-dependent protein deacetylase activity	1/67	16/18352	0.0568634	0.120205	0.0708424	HDAC1	1
GO:0052742	phosphatidylinositol kinase activity	1/67	16/18352	0.0568634	0.120205	0.0708424	PIK3CG	1
GO:0031490	chromatin DNA binding	2/67	106/18352	0.0573316	0.120433	0.0709766	HDAC1/STAT3	2
GO:0015399	primary active transmembrane transporter activity	2/67	107/18352	0.0582895	0.120924	0.071266	ABCB1/ABCG2	2
GO:0047485	protein N-terminus binding	2/67	107/18352	0.0582895	0.120924	0.071266	HDAC1/MDM2	2
GO:0008484	sulfuric ester hydrolase activity	1/67	17/18352	0.0603096	0.123579	0.0728311	STS	1
GO:0031420	alkali metal ion binding	1/67	17/18352	0.0603096	0.123579	0.0728311	PKM	1
GO:0031435	mitogen-activated protein kinase kinase kinase binding	1/67	18/18352	0.0637434	0.129819	0.0765085	MAPK1	1
GO:0019789	SUMO transferase activity	1/67	19/18352	0.0671649	0.135139	0.0796439	MDM2	1
GO:0050664	oxidoreductase activity, acting on NAD(P)H, oxygen as acceptor	1/67	19/18352	0.0671649	0.135139	0.0796439	NOX4	1
GO:1902936	phosphatidylinositol bisphosphate binding	2/67	119/18352	0.0702053	0.139478	0.0822009	AKT1/ALOX15	2
GO:0008391	arachidonic acid monooxygenase activity	1/67	20/18352	0.070574	0.139478	0.0822009	CYP2C19	1
GO:0031690	adrenergic receptor binding	1/67	20/18352	0.070574	0.139478	0.0822009	ADRA2A	1
GO:0008106	alcohol dehydrogenase (NADP+) activity	1/67	21/18352	0.0739709	0.14375	0.0847187	AKR1B1	1
GO:0140303	intramembrane lipid transporter activity	1/67	21/18352	0.0739709	0.14375	0.0847187	ABCB1	1
GO:0003713	transcription coactivator activity	3/67	267/18352	0.074027	0.14375	0.0847187	KDM1A/PPARD/WNT3A	3
GO:0005242	inward rectifier potassium channel activity	1/67	22/18352	0.0773556	0.147639	0.0870105	KCNH2	1
GO:0015464	acetylcholine receptor activity	1/67	22/18352	0.0773556	0.147639	0.0870105	CHRM5	1
GO:0051537	2 iron, 2 sulfur cluster binding	1/67	22/18352	0.0773556	0.147639	0.0870105	XDH	1
GO:0005158	insulin receptor binding	1/67	23/18352	0.080728	0.1532	0.0902879	PTPN1	1
GO:0000979	RNA polymerase II core promoter sequence-specific DNA binding	1/67	24/18352	0.0840883	0.157784	0.0929895	HDAC1	1
GO:0004709	MAP kinase kinase kinase activity	1/67	24/18352	0.0840883	0.157784	0.0929895	EGFR	1
GO:0004190	aspartic-type endopeptidase activity	1/67	25/18352	0.0874366	0.158716	0.0935391	PSEN1	1
GO:0004407	histone deacetylase activity	1/67	25/18352	0.0874366	0.158716	0.0935391	HDAC1	1
GO:0023023	MHC protein complex binding	1/67	25/18352	0.0874366	0.158716	0.0935391	PKM	1
GO:0043027	cysteine-type endopeptidase inhibitor activity involved in apoptotic process	1/67	25/18352	0.0874366	0.158716	0.0935391	RPS6KA3	1
GO:0046625	sphingolipid binding	1/67	25/18352	0.0874366	0.158716	0.0935391	IL2	1
GO:0051861	glycolipid binding	1/67	25/18352	0.0874366	0.158716	0.0935391	IL2	1
GO:0001965	G-protein alpha-subunit binding	1/67	26/18352	0.0907727	0.161266	0.095042	PPP5C	1
GO:0004435	phosphatidylinositol phospholipase C activity	1/67	26/18352	0.0907727	0.161266	0.095042	CHRM5	1
GO:0033558	protein deacetylase activity	1/67	26/18352	0.0907727	0.161266	0.095042	HDAC1	1
GO:0070001	aspartic-type peptidase activity	1/67	26/18352	0.0907727	0.161266	0.095042	PSEN1	1
GO:0070851	growth factor receptor binding	2/67	141/18352	0.0938575	0.164316	0.0968394	IL2/PSEN1	2
GO:0004033	aldo-keto reductase (NADP) activity	1/67	27/18352	0.0940969	0.164316	0.0968394	AKR1B1	1
GO:0051393	alpha-actinin binding	1/67	27/18352	0.0940969	0.164316	0.0968394	PPARG	1
GO:0005178	integrin binding	2/67	144/18352	0.0972424	0.164316	0.0968394	EGFR/KDR	2
GO:0004629	phospholipase C activity	1/67	28/18352	0.097409	0.164316	0.0968394	CHRM5	1
GO:0032452	histone demethylase activity	1/67	28/18352	0.097409	0.164316	0.0968394	KDM1A	1
GO:0035255	ionotropic glutamate receptor binding	1/67	28/18352	0.097409	0.164316	0.0968394	DRD2	1
GO:0045499	chemorepellent activity	1/67	28/18352	0.097409	0.164316	0.0968394	DPP4	1
GO:0050681	androgen receptor binding	1/67	28/18352	0.097409	0.164316	0.0968394	KDM1A	1
GO:0140457	protein demethylase activity	1/67	28/18352	0.097409	0.164316	0.0968394	KDM1A	1
GO:0033612	receptor serine/threonine kinase binding	1/67	29/18352	0.100709	0.166519	0.0981377	MDM2	1
GO:0043425	bHLH transcription factor binding	1/67	29/18352	0.100709	0.166519	0.0981377	KDM1A	1
GO:0090482	vitamin transmembrane transporter activity	1/67	29/18352	0.100709	0.166519	0.0981377	ABCG2	1
GO:1901567	fatty acid derivative binding	1/67	29/18352	0.100709	0.166519	0.0981377	PPARG	1
GO:0042277	peptide binding	3/67	308/18352	0.102689	0.168957	0.0995741	OXTR/PPARG/PTGES	3
GO:0043325	phosphatidylinositol-3,4-bisphosphate binding	1/67	30/18352	0.103998	0.170271	0.100349	AKT1	1
GO:0005164	tumor necrosis factor receptor binding	1/67	31/18352	0.107274	0.174778	0.103005	TNF	1
GO:0003712	transcription coregulator activity	4/67	498/18352	0.10861	0.176096	0.103782	HDAC1/KDM1A/PPARD/WNT3A	4
GO:0048019	receptor antagonist activity	1/67	32/18352	0.110539	0.1775	0.104609	ESR2	1
GO:0071889	14-3-3 protein binding	1/67	32/18352	0.110539	0.1775	0.104609	AKT1	1
GO:0046982	protein heterodimerization activity	3/67	321/18352	0.112584	0.178434	0.10516	ADRA2A/AGTR1/AHR	3
GO:0005251	delayed rectifier potassium channel activity	1/67	33/18352	0.113792	0.178434	0.10516	KCNH2	1
GO:0031624	ubiquitin conjugating enzyme binding	1/67	33/18352	0.113792	0.178434	0.10516	PPARA	1
GO:0051019	mitogen-activated protein kinase binding	1/67	33/18352	0.113792	0.178434	0.10516	MAPK14	1
GO:0071949	FAD binding	1/67	33/18352	0.113792	0.178434	0.10516	XDH	1
GO:0042805	actinin binding	1/67	36/18352	0.12348	0.191825	0.113052	PPARG	1
GO:0097718	disordered domain specific binding	1/67	36/18352	0.12348	0.191825	0.113052	MDM2	1
GO:0042056	chemoattractant activity	1/67	37/18352	0.126687	0.195001	0.114923	MIF	1
GO:0004252	serine-type endopeptidase activity	2/67	169/18352	0.126692	0.195001	0.114923	DPP4/MMP2	2
GO:0005109	frizzled binding	1/67	38/18352	0.129882	0.198993	0.117276	WNT3A	1
GO:0005547	phosphatidylinositol-3,4,5-trisphosphate binding	1/67	39/18352	0.133065	0.202017	0.119058	AKT1	1
GO:0044390	ubiquitin-like protein conjugating enzyme binding	1/67	39/18352	0.133065	0.202017	0.119058	PPARA	1
GO:0031492	nucleosomal DNA binding	1/67	40/18352	0.136237	0.205896	0.121344	HDAC1	1
GO:0004721	phosphoprotein phosphatase activity	2/67	179/18352	0.139007	0.206927	0.121952	PPP5C/PTPN1	2
GO:1901981	phosphatidylinositol phosphate binding	2/67	179/18352	0.139007	0.206927	0.121952	AKT1/ALOX15	2
GO:0019213	deacetylase activity	1/67	41/18352	0.139397	0.206927	0.121952	HDAC1	1
GO:0030547	receptor inhibitor activity	1/67	41/18352	0.139397	0.206927	0.121952	ESR2	1
GO:0001784	phosphotyrosine residue binding	1/67	42/18352	0.142546	0.209737	0.123608	MAPK1	1
GO:1901682	sulfur compound transmembrane transporter activity	1/67	42/18352	0.142546	0.209737	0.123608	ABCG2	1
GO:0043028	cysteine-type endopeptidase regulator activity involved in apoptotic process	1/67	43/18352	0.145683	0.213413	0.125775	RPS6KA3	1
GO:0008236	serine-type peptidase activity	2/67	187/18352	0.149042	0.21738	0.128112	DPP4/MMP2	2
GO:0048156	tau protein binding	1/67	45/18352	0.151925	0.219785	0.12953	PPP5C	1
GO:0042578	phosphoric ester hydrolase activity	3/67	369/18352	0.152007	0.219785	0.12953	CHRM5/PPP5C/PTPN1	3
GO:0017171	serine hydrolase activity	2/67	191/18352	0.154114	0.220338	0.129856	DPP4/MMP2	2
GO:0001046	core promoter sequence-specific DNA binding	1/67	46/18352	0.155029	0.220338	0.129856	HDAC1	1
GO:0004177	aminopeptidase activity	1/67	46/18352	0.155029	0.220338	0.129856	DPP4	1
GO:0035254	glutamate receptor binding	1/67	46/18352	0.155029	0.220338	0.129856	DRD2	1
GO:0048020	CCR chemokine receptor binding	1/67	47/18352	0.158121	0.223782	0.131885	STAT3	1
GO:0005548	phospholipid transporter activity	1/67	48/18352	0.161203	0.226225	0.133325	ABCB1	1
GO:0032813	tumor necrosis factor receptor superfamily binding	1/67	48/18352	0.161203	0.226225	0.133325	TNF	1
GO:0033218	amide binding	3/67	381/18352	0.162487	0.227074	0.133825	OXTR/PPARG/PTGES	3
GO:0015485	cholesterol binding	1/67	49/18352	0.164273	0.228613	0.134733	NR1H3	1
GO:0005516	calmodulin binding	2/67	200/18352	0.165647	0.22957	0.135296	AKT1/EGFR	2
GO:0017046	peptide hormone binding	1/67	51/18352	0.17038	0.234185	0.138017	OXTR	1
GO:0042887	amide transmembrane transporter activity	1/67	51/18352	0.17038	0.234185	0.138017	ABCG2	1
GO:0004601	peroxidase activity	1/67	52/18352	0.173418	0.237383	0.139901	PTGS1	1
GO:0045309	protein phosphorylated amino acid binding	1/67	53/18352	0.176444	0.24054	0.141762	MAPK1	1
GO:0030374	nuclear receptor transcription coactivator activity	1/67	54/18352	0.179459	0.243656	0.143598	KDM1A	1
GO:0005080	protein kinase C binding	1/67	55/18352	0.182464	0.245738	0.144825	AKT1	1
GO:0051287	NAD binding	1/67	55/18352	0.182464	0.245738	0.144825	ALDH2	1
GO:0016684	oxidoreductase activity, acting on peroxide as acceptor	1/67	56/18352	0.185457	0.248766	0.14661	PTGS1	1
GO:0000287	magnesium ion binding	2/67	217/18352	0.187822	0.25093	0.147885	PKM/RPS6KA3	2
GO:0004869	cysteine-type endopeptidase inhibitor activity	1/67	59/18352	0.194374	0.255594	0.150634	RPS6KA3	1
GO:0008028	monocarboxylic acid transmembrane transporter activity	1/67	59/18352	0.194374	0.255594	0.150634	ABCG2	1
GO:0016836	hydro-lyase activity	1/67	59/18352	0.194374	0.255594	0.150634	CA9	1
GO:0032934	sterol binding	1/67	59/18352	0.194374	0.255594	0.150634	NR1H3	1
GO:0019843	rRNA binding	1/67	64/18352	0.209021	0.273777	0.16135	MDM2	1
GO:0004175	endopeptidase activity	3/67	440/18352	0.216828	0.281807	0.166082	DPP4/MMP2/PSEN1	3
GO:0051536	iron-sulfur cluster binding	1/67	67/18352	0.217683	0.281807	0.166082	XDH	1
GO:0051540	metal cluster binding	1/67	67/18352	0.217683	0.281807	0.166082	XDH	1
GO:0016811	hydrolase activity, acting on carbon-nitrogen (but not peptide) bonds, in linear amides	1/67	69/18352	0.223406	0.288099	0.16979	HDAC1	1
GO:0031491	nucleosome binding	1/67	70/18352	0.226252	0.289533	0.170636	HDAC1	1
GO:0042379	chemokine receptor binding	1/67	70/18352	0.226252	0.289533	0.170636	STAT3	1
GO:0030971	receptor tyrosine kinase binding	1/67	72/18352	0.231913	0.295645	0.174238	PTPN1	1
GO:0016835	carbon-oxygen lyase activity	1/67	74/18352	0.237533	0.301658	0.177782	CA9	1
GO:0004722	protein serine/threonine phosphatase activity	1/67	75/18352	0.240328	0.304052	0.179192	PPP5C	1
GO:0043130	ubiquitin binding	1/67	76/18352	0.243113	0.306414	0.180584	MDM2	1
GO:0035091	phosphatidylinositol binding	2/67	262/18352	0.248088	0.311509	0.183587	AKT1/ALOX15	2
GO:0005546	phosphatidylinositol-4,5-bisphosphate binding	1/67	82/18352	0.259612	0.324758	0.191395	ALOX15	1
GO:0030165	PDZ domain binding	1/67	85/18352	0.267728	0.332036	0.195685	PSEN1	1
GO:0051219	phosphoprotein binding	1/67	85/18352	0.267728	0.332036	0.195685	MAPK1	1
GO:0016791	phosphatase activity	2/67	277/18352	0.268412	0.332036	0.195685	PPP5C/PTPN1	2
GO:0016209	antioxidant activity	1/67	86/18352	0.270414	0.332052	0.195694	PTGS1	1
GO:0043178	alcohol binding	1/67	86/18352	0.270414	0.332052	0.195694	NR1H3	1
GO:0005249	voltage-gated potassium channel activity	1/67	88/18352	0.275756	0.337372	0.19883	KCNH2	1
GO:0008081	phosphoric diester hydrolase activity	1/67	89/18352	0.278413	0.338146	0.199285	CHRM5	1
GO:0019209	kinase activator activity	1/67	89/18352	0.278413	0.338146	0.199285	IL2	1
GO:0032182	ubiquitin-like protein binding	1/67	94/18352	0.291554	0.352823	0.207935	MDM2	1
GO:0008238	exopeptidase activity	1/67	95/18352	0.294154	0.354684	0.209032	DPP4	1
GO:0004896	cytokine receptor activity	1/67	97/18352	0.299325	0.359621	0.211942	FLT3	1
GO:0004725	protein tyrosine phosphatase activity	1/67	101/18352	0.309556	0.37058	0.2184	PTPN1	1
GO:0004620	phospholipase activity	1/67	105/18352	0.31964	0.381284	0.224709	CHRM5	1
GO:0004222	metalloendopeptidase activity	1/67	108/18352	0.327107	0.387425	0.228328	MMP2	1
GO:0099094	ligand-gated cation channel activity	1/67	108/18352	0.327107	0.387425	0.228328	KCNH2	1
GO:0016651	oxidoreductase activity, acting on NAD(P)H	1/67	109/18352	0.329578	0.388972	0.22924	NOX4	1
GO:0042826	histone deacetylase binding	1/67	115/18352	0.344219	0.404572	0.238434	HDAC1	1
GO:0005261	cation channel activity	2/67	334/18352	0.345219	0.404572	0.238434	KCNH2/PSEN1	2
GO:0005262	calcium channel activity	1/67	118/18352	0.35142	0.4104	0.241868	PSEN1	1
GO:0005267	potassium channel activity	1/67	120/18352	0.356178	0.414373	0.244209	KCNH2	1
GO:0022804	active transmembrane transporter activity	2/67	344/18352	0.358488	0.414373	0.244209	ABCB1/ABCG2	2
GO:0016810	hydrolase activity, acting on carbon-nitrogen (but not peptide) bonds	1/67	121/18352	0.358544	0.414373	0.244209	HDAC1	1
GO:0016298	lipase activity	1/67	130/18352	0.379456	0.437028	0.257562	CHRM5	1
GO:0043021	ribonucleoprotein complex binding	1/67	133/18352	0.386276	0.443354	0.26129	MDM2	1
GO:0015085	calcium ion transmembrane transporter activity	1/67	134/18352	0.388533	0.444418	0.261917	PSEN1	1
GO:0140375	immune receptor activity	1/67	135/18352	0.390782	0.445464	0.262533	FLT3	1
GO:0015276	ligand-gated ion channel activity	1/67	139/18352	0.399696	0.452537	0.266701	KCNH2	1
GO:0022834	ligand-gated channel activity	1/67	139/18352	0.399696	0.452537	0.266701	KCNH2	1
GO:0022843	voltage-gated cation channel activity	1/67	140/18352	0.401904	0.4535	0.267269	KCNH2	1
GO:0015079	potassium ion transmembrane transporter activity	1/67	156/18352	0.436168	0.490505	0.289078	KCNH2	1
GO:0008083	growth factor activity	1/67	162/18352	0.448512	0.499344	0.294287	IL2	1
GO:0046943	carboxylic acid transmembrane transporter activity	1/67	162/18352	0.448512	0.499344	0.294287	ABCG2	1
GO:0072509	divalent inorganic cation transmembrane transporter activity	1/67	162/18352	0.448512	0.499344	0.294287	PSEN1	1
GO:0005342	organic acid transmembrane transporter activity	1/67	163/18352	0.450544	0.499939	0.294638	ABCG2	1
GO:0016874	ligase activity	1/67	165/18352	0.454584	0.502752	0.296296	MDM2	1
GO:0016887	ATPase activity	2/67	423/18352	0.4593	0.506291	0.298381	ABCB1/ABCG2	2
GO:0046873	metal ion transmembrane transporter activity	2/67	428/18352	0.465389	0.511315	0.301343	KCNH2/PSEN1	2
GO:0005216	ion channel activity	2/67	431/18352	0.469023	0.513619	0.3027	KCNH2/PSEN1	2
GO:0004866	endopeptidase inhibitor activity	1/67	183/18352	0.489657	0.534462	0.314984	RPS6KA3	1
GO:0005543	phospholipid binding	2/67	454/18352	0.496406	0.537886	0.317002	AKT1/ALOX15	2
GO:0008022	protein C-terminus binding	1/67	189/18352	0.500846	0.537886	0.317002	PPARG	1
GO:0008237	metallopeptidase activity	1/67	189/18352	0.500846	0.537886	0.317002	MMP2	1
GO:0016829	lyase activity	1/67	189/18352	0.500846	0.537886	0.317002	CA9	1
GO:0030414	peptidase inhibitor activity	1/67	189/18352	0.500846	0.537886	0.317002	RPS6KA3	1
GO:0061135	endopeptidase regulator activity	1/67	192/18352	0.50635	0.542054	0.319458	RPS6KA3	1
GO:0003714	transcription corepressor activity	1/67	194/18352	0.509986	0.544202	0.320724	HDAC1	1
GO:0005244	voltage-gated ion channel activity	1/67	197/18352	0.51539	0.546477	0.322065	KCNH2	1
GO:0022832	voltage-gated channel activity	1/67	197/18352	0.51539	0.546477	0.322065	KCNH2	1
GO:0015267	channel activity	2/67	479/18352	0.525162	0.554513	0.326801	KCNH2/PSEN1	2
GO:0022803	passive transmembrane transporter activity	2/67	480/18352	0.526289	0.554513	0.326801	KCNH2/PSEN1	2
GO:0051015	actin filament binding	1/67	206/18352	0.531254	0.557984	0.328846	EGFR	1
GO:0019207	kinase regulator activity	1/67	216/18352	0.548281	0.574062	0.338322	IL2	1
GO:0061134	peptidase regulator activity	1/67	229/18352	0.569508	0.594424	0.350322	RPS6KA3	1
GO:0008514	organic anion transmembrane transporter activity	1/67	233/18352	0.575839	0.59916	0.353113	ABCG2	1
GO:1901681	sulfur compound binding	1/67	262/18352	0.619078	0.642149	0.378449	PTGES	1
GO:0008017	microtubule binding	1/67	265/18352	0.623295	0.644521	0.379847	PPP5C	1
GO:0030246	carbohydrate binding	1/67	267/18352	0.62608	0.645404	0.380367	IL2	1
GO:0061630	ubiquitin protein ligase activity	1/67	292/18352	0.659236	0.677492	0.399278	MDM2	1
GO:0061659	ubiquitin-like protein ligase activity	1/67	301/18352	0.670449	0.686902	0.404824	MDM2	1
GO:0022836	gated channel activity	1/67	337/18352	0.711778	0.727015	0.428465	KCNH2	1
GO:0008509	anion transmembrane transporter activity	1/67	357/18352	0.732487	0.745886	0.439586	ABCG2	1
GO:0015631	tubulin binding	1/67	365/18352	0.740353	0.751605	0.442956	PPP5C	1
GO:0015077	monovalent inorganic cation transmembrane transporter activity	1/67	381/18352	0.755409	0.764093	0.450316	KCNH2	1
GO:0004857	enzyme inhibitor activity	1/67	383/18352	0.757229	0.764093	0.450316	RPS6KA3	1
GO:0004842	ubiquitin-protein transferase activity	1/67	435/18352	0.800146	0.804045	0.473862	MDM2	1
GO:0003779	actin binding	1/67	437/18352	0.801638	0.804045	0.473862	EGFR	1
GO:0019787	ubiquitin-like protein transferase activity	1/67	457/18352	0.815967	0.815967	0.480888	MDM2	1
