# Supplementary material for: Exploring the molecular mechanism of Dioscorea alata L. for the treatment of menstrual disorders using network pharmacology and molecular docking
Source: Heliyon. 2025 Feb 8;11(4):e42582. doi: 10.1016/j.heliyon.2025.e42582 (PMC11870275; doi:10.1016/j.heliyon.2025.e42582)
Supplement: Multimedia component 8 [file mmc8.xlsx]

## Sheet: Sheet 1
Supp. table 4.2 -KEGG analysis
ID	Description	GeneRatio	BgRatio	pvalue	p.adjust	qvalue	geneID	Count
hsa05207	Chemical carcinogenesis - receptor activation	12/63	215/8846	2.8024e-08	6.33342e-06	3.15639e-06	AHR/AKT1/CYP1B1/CYP3A4/EGFR/ESR1/ESR2/MAPK1/PGR/PPARA/RPS6KA3/STAT3	12
hsa05205	Proteoglycans in cancer	11/63	204/8846	1.61597e-07	1.82605e-05	9.10048e-06	AKT1/EGFR/ESR1/KDR/MAPK1/MAPK14/MDM2/MMP2/STAT3/TNF/WNT3A	11
hsa01522	Endocrine resistance	8/63	99/8846	4.31464e-07	2.84585e-05	1.41829e-05	AKT1/EGFR/ESR1/ESR2/MAPK1/MAPK14/MDM2/MMP2	8
hsa04933	AGE-RAGE signaling pathway in diabetic complications	8/63	101/8846	5.03691e-07	2.84585e-05	1.41829e-05	AGTR1/AKT1/MAPK1/MAPK14/MMP2/NOX4/STAT3/TNF	8
hsa04931	Insulin resistance	8/63	109/8846	9.05653e-07	4.09355e-05	2.0401e-05	AKT1/NR1H2/NR1H3/PPARA/PTPN1/RPS6KA3/STAT3/TNF	8
hsa00140	Steroid hormone biosynthesis	6/63	62/8846	4.6103e-06	0.000173655	8.65442e-05	CYP19A1/CYP1B1/CYP3A4/HSD11B1/HSD17B1/STS	6
hsa04917	Prolactin signaling pathway	6/63	71/8846	1.02188e-05	0.000329922	0.000164423	AKT1/ESR1/ESR2/MAPK1/MAPK14/STAT3	6
hsa05145	Toxoplasmosis	7/63	111/8846	1.25602e-05	0.00034291	0.000170896	AKT1/ALOX5/MAPK1/MAPK14/PIK3CG/STAT3/TNF	7
hsa04148	Efferocytosis	8/63	157/8846	1.39386e-05	0.00034291	0.000170896	ALOX15/ALOX5/MAPK1/MAPK14/NR1H2/NR1H3/PPARD/PPARG	8
hsa03320	PPAR signaling pathway	6/63	76/8846	1.5173e-05	0.00034291	0.000170896	FABP4/FABP5/NR1H3/PPARA/PPARD/PPARG	6
hsa05235	PD-L1 expression and PD-1 checkpoint pathway in cancer	6/63	90/8846	3.99913e-05	0.00082164	0.000409481	AKT1/ALK/EGFR/MAPK1/MAPK14/STAT3	6
hsa04915	Estrogen signaling pathway	7/63	139/8846	5.39955e-05	0.00101692	0.0005068	AKT1/EGFR/ESR1/ESR2/MAPK1/MMP2/PGR	7
hsa00590	Arachidonic acid metabolism	5/63	61/8846	6.82637e-05	0.00118674	0.000591434	ALOX15/ALOX5/CYP2C19/PTGES/PTGS1	5
hsa05224	Breast cancer	7/63	148/8846	8.0438e-05	0.0012985	0.000647133	AKT1/EGFR/ESR1/ESR2/MAPK1/PGR/WNT3A	7
hsa04625	C-type lectin receptor signaling pathway	6/63	105/8846	9.5142e-05	0.00143347	0.000714399	AKT1/IL2/MAPK1/MAPK14/MDM2/TNF	6
hsa05221	Acute myeloid leukemia	5/63	68/8846	0.000115127	0.00158513	0.000789979	AKT1/FLT3/MAPK1/PPARD/STAT3	5
hsa04664	Fc epsilon RI signaling pathway	5/63	69/8846	0.000123445	0.00158513	0.000789979	AKT1/ALOX5/MAPK1/MAPK14/TNF	5
hsa05160	Hepatitis C	7/63	159/8846	0.000126249	0.00158513	0.000789979	AKT1/EGFR/MAPK1/NR1H3/PPARA/STAT3/TNF	7
hsa05230	Central carbon metabolism in cancer	5/63	71/8846	0.00014146	0.00168262	0.000838569	AKT1/EGFR/FLT3/MAPK1/PKM	5
hsa04726	Serotonergic synapse	6/63	115/8846	0.000157398	0.00173721	0.000865775	ALOX15/ALOX5/CYP2C19/HTR2C/MAPK1/PTGS1	6
hsa05223	Non-small cell lung cancer	5/63	73/8846	0.000161423	0.00173721	0.000865775	AKT1/ALK/EGFR/MAPK1/STAT3	5
hsa05208	Chemical carcinogenesis - reactive oxygen species	8/63	226/8846	0.000185028	0.00190074	0.00094727	AHR/AKT1/CYP1B1/EGFR/MAPK1/MAPK14/NOX4/PTPN1	8
hsa05219	Bladder cancer	4/63	41/8846	0.000194178	0.00190801	0.000950895	EGFR/MAPK1/MDM2/MMP2	4
hsa04010	MAPK signaling pathway	9/63	300/8846	0.00024865	0.00224804	0.00112035	AKT1/EGFR/FLT3/KDR/MAPK1/MAPK14/PPP5C/RPS6KA3/TNF	9
hsa01521	EGFR tyrosine kinase inhibitor resistance	5/63	80/8846	0.000248677	0.00224804	0.00112035	AKT1/EGFR/KDR/MAPK1/STAT3	5
hsa04068	FoxO signaling pathway	6/63	133/8846	0.000347246	0.00301837	0.00150427	AKT1/EGFR/MAPK1/MAPK14/MDM2/STAT3	6
hsa05135	Yersinia infection	6/63	138/8846	0.000423287	0.00354307	0.00176576	AKT1/IL2/MAPK1/MAPK14/RPS6KA3/TNF	6
hsa04913	Ovarian steroidogenesis	4/63	51/8846	0.000454331	0.0036671	0.00182757	ALOX5/CYP19A1/CYP1B1/HSD17B1	4
hsa04936	Alcoholic liver disease	6/63	144/8846	0.000531091	0.00403475	0.0020108	AKT1/ALDH2/MAPK14/NOX4/PPARA/TNF	6
hsa05165	Human papillomavirus infection	9/63	333/8846	0.000535586	0.00403475	0.0020108	AKT1/EGFR/HDAC1/MAPK1/MDM2/PKM/PSEN1/TNF/WNT3A	9
hsa05142	Chagas disease	5/63	103/8846	0.000798893	0.00578792	0.00288453	AKT1/IL2/MAPK1/MAPK14/TNF	5
hsa04932	Non-alcoholic fatty liver disease	6/63	157/8846	0.000837672	0.00578792	0.00288453	AKT1/MAPK14/NR1H3/PPARA/PPARG/TNF	6
hsa04370	VEGF signaling pathway	4/63	60/8846	0.000845139	0.00578792	0.00288453	AKT1/KDR/MAPK1/MAPK14	4
hsa04659	Th17 cell differentiation	5/63	108/8846	0.00098995	0.00658026	0.0032794	AHR/IL2/MAPK1/MAPK14/STAT3	5
hsa05163	Human cytomegalovirus infection	7/63	226/8846	0.00106133	0.00685315	0.0034154	AKT1/EGFR/MAPK1/MAPK14/MDM2/STAT3/TNF	7
hsa04914	Progesterone-mediated oocyte maturation	5/63	111/8846	0.0011198	0.00702983	0.00350345	AKT1/MAPK1/MAPK14/PGR/RPS6KA3	5
hsa00591	Linoleic acid metabolism	3/63	30/8846	0.00121863	0.0074435	0.00370962	ALOX15/CYP2C19/CYP3A4	3
hsa05171	Coronavirus disease - COVID-19	7/63	238/8846	0.001433	0.00852258	0.00424739	AGTR1/EGFR/IL2/MAPK1/MAPK14/STAT3/TNF	7
hsa04920	Adipocytokine signaling pathway	4/63	70/8846	0.00150697	0.00854761	0.00425987	AKT1/PPARA/STAT3/TNF	4
hsa05206	MicroRNAs in cancer	8/63	312/8846	0.0015648	0.00854761	0.00425987	ABCB1/CYP1B1/EGFR/HDAC1/MAPK1/MDM2/STAT3/WNT3A	8
hsa04722	Neurotrophin signaling pathway	5/63	120/8846	0.00158559	0.00854761	0.00425987	AKT1/MAPK1/MAPK14/PSEN1/RPS6KA3	5
hsa05204	Chemical carcinogenesis - DNA adducts	4/63	71/8846	0.00158849	0.00854761	0.00425987	CYP1B1/CYP2C19/CYP3A4/HSD11B1	4
hsa04660	T cell receptor signaling pathway	5/63	122/8846	0.00170597	0.00876247	0.00436695	AKT1/IL2/MAPK1/MAPK14/TNF	5
hsa04919	Thyroid hormone signaling pathway	5/63	122/8846	0.00170597	0.00876247	0.00436695	AKT1/ESR1/HDAC1/MAPK1/MDM2	5
hsa05218	Melanoma	4/63	73/8846	0.00176067	0.00884249	0.00440683	AKT1/EGFR/MAPK1/MDM2	4
hsa04611	Platelet activation	5/63	126/8846	0.00196673	0.00966262	0.00481556	AKT1/MAPK1/MAPK14/PIK3CG/PTGS1	5
hsa05214	Glioma	4/63	76/8846	0.00204264	0.00968719	0.0048278	AKT1/EGFR/MAPK1/MDM2	4
hsa04020	Calcium signaling pathway	7/63	254/8846	0.00207923	0.00968719	0.0048278	AGTR1/CHRM5/EGFR/HTR2C/KDR/LTB4R2/OXTR	7
hsa05212	Pancreatic cancer	4/63	77/8846	0.00214318	0.00968719	0.0048278	AKT1/EGFR/MAPK1/STAT3	4
hsa05220	Chronic myeloid leukemia	4/63	77/8846	0.00214318	0.00968719	0.0048278	AKT1/HDAC1/MAPK1/MDM2	4
hsa04926	Relaxin signaling pathway	5/63	130/8846	0.00225558	0.00999534	0.00498137	AKT1/EGFR/MAPK1/MAPK14/MMP2	5
hsa05169	Epstein-Barr virus infection	6/63	203/8846	0.00310567	0.0134977	0.00672685	AKT1/HDAC1/MAPK14/MDM2/STAT3/TNF	6
hsa05418	Fluid shear stress and atherosclerosis	5/63	141/8846	0.00320904	0.0136838	0.00681961	AKT1/KDR/MAPK14/MMP2/TNF	5
hsa04380	Osteoclast differentiation	5/63	142/8846	0.00330817	0.0138453	0.00690007	AKT1/MAPK1/MAPK14/PPARG/TNF	5
hsa04550	Signaling pathways regulating pluripotency of stem cells	5/63	144/8846	0.00351302	0.0144353	0.00719413	AKT1/MAPK1/MAPK14/STAT3/WNT3A	5
hsa04976	Bile secretion	4/63	90/8846	0.00377764	0.0152413	0.00759583	ABCB1/ABCG2/CYP3A4/NR1H4	4
hsa04015	Rap1 signaling pathway	6/63	212/8846	0.00384654	0.0152413	0.00759583	AKT1/DRD2/EGFR/KDR/MAPK1/MAPK14	6
hsa04151	PI3K-Akt signaling pathway	8/63	362/8846	0.00393779	0.0152413	0.00759583	AKT1/EGFR/FLT3/IL2/KDR/MAPK1/MDM2/PIK3CG	8
hsa04072	Phospholipase D signaling pathway	5/63	149/8846	0.00406499	0.0152413	0.00759583	AGTR1/AKT1/EGFR/MAPK1/PIK3CG	5
hsa04540	Gap junction	4/63	92/8846	0.0040875	0.0152413	0.00759583	DRD2/EGFR/HTR2C/MAPK1	4
hsa05226	Gastric cancer	5/63	150/8846	0.00418244	0.0152413	0.00759583	ABCB1/AKT1/EGFR/MAPK1/WNT3A	5
hsa05417	Lipid and atherosclerosis	6/63	216/8846	0.00421502	0.0152413	0.00759583	AKT1/MAPK1/MAPK14/PPARG/STAT3/TNF	6
hsa04912	GnRH signaling pathway	4/63	93/8846	0.00424869	0.0152413	0.00759583	EGFR/MAPK1/MAPK14/MMP2	4
hsa04080	Neuroactive ligand-receptor interaction	8/63	368/8846	0.00434902	0.0153575	0.0076537	ADRA2A/AGTR1/CHRM5/CNR2/DRD2/HTR2C/LTB4R2/OXTR	8
hsa04930	Type II diabetes mellitus	3/63	47/8846	0.0044662	0.0155286	0.00773901	MAPK1/PKM/TNF	3
hsa04261	Adrenergic signaling in cardiomyocytes	5/63	154/8846	0.0046766	0.0160138	0.0079808	AGTR1/AKT1/MAPK1/MAPK14/PIK3CG	5
hsa04934	Cushing syndrome	5/63	155/8846	0.00480638	0.0162126	0.00807985	AGTR1/AHR/EGFR/MAPK1/WNT3A	5
hsa05215	Prostate cancer	4/63	98/8846	0.00511947	0.0170147	0.00847962	AKT1/EGFR/MAPK1/MDM2	4
hsa04150	mTOR signaling pathway	5/63	158/8846	0.00521111	0.0170683	0.00850632	AKT1/MAPK1/RPS6KA3/TNF/WNT3A	5
hsa05161	Hepatitis B	5/63	163/8846	0.00593862	0.0191733	0.00955538	AKT1/MAPK1/MAPK14/STAT3/TNF	5
hsa04022	cGMP-PKG signaling pathway	5/63	166/8846	0.00640807	0.0203975	0.0101655	ADRA2A/AGTR1/AKT1/MAPK1/PIK3CG	5
hsa04066	HIF-1 signaling pathway	4/63	109/8846	0.00744005	0.0230336	0.0114792	AKT1/EGFR/MAPK1/STAT3	4
hsa04620	Toll-like receptor signaling pathway	4/63	109/8846	0.00744005	0.0230336	0.0114792	AKT1/MAPK1/MAPK14/TNF	4
hsa05131	Shigellosis	6/63	249/8846	0.00832869	0.0250657	0.012492	AKT1/EGFR/MAPK1/MAPK14/MDM2/TNF	6
hsa04923	Regulation of lipolysis in adipocytes	3/63	59/8846	0.00842917	0.0250657	0.012492	AKT1/FABP4/PTGS1	3
hsa05213	Endometrial cancer	3/63	59/8846	0.00842917	0.0250657	0.012492	AKT1/EGFR/MAPK1	3
hsa04725	Cholinergic synapse	4/63	115/8846	0.00895802	0.0262924	0.0131033	AKT1/CHRM5/MAPK1/PIK3CG	4
hsa04668	TNF signaling pathway	4/63	119/8846	0.010075	0.0291916	0.0145482	AKT1/MAPK1/MAPK14/TNF	4
hsa04071	Sphingolipid signaling pathway	4/63	122/8846	0.0109697	0.0302881	0.0150947	AKT1/MAPK1/MAPK14/TNF	4
hsa04935	Growth hormone synthesis, secretion and action	4/63	122/8846	0.0109697	0.0302881	0.0150947	AKT1/MAPK1/MAPK14/STAT3	4
hsa04929	GnRH secretion	3/63	65/8846	0.0109895	0.0302881	0.0150947	AKT1/ESR2/MAPK1	3
hsa05321	Inflammatory bowel disease	3/63	65/8846	0.0109895	0.0302881	0.0150947	IL2/STAT3/TNF	3
hsa05167	Kaposi sarcoma-associated herpesvirus infection	5/63	196/8846	0.0126227	0.0343703	0.0171291	AKT1/MAPK1/MAPK14/PIK3CG/STAT3	5
hsa05203	Viral carcinogenesis	5/63	205/8846	0.0150855	0.0401096	0.0199894	HDAC1/MAPK1/MDM2/PKM/STAT3	5
hsa05415	Diabetic cardiomyopathy	5/63	205/8846	0.0150855	0.0401096	0.0199894	AGTR1/AKT1/MAPK14/MMP2/PPARA	5
hsa01524	Platinum drug resistance	3/63	75/8846	0.0161584	0.0424628	0.0211622	AKT1/MAPK1/MDM2	3
hsa04114	Oocyte meiosis	4/63	139/8846	0.0170105	0.0441881	0.022022	MAPK1/MAPK14/PGR/RPS6KA3	4
hsa05140	Leishmaniasis	3/63	77/8846	0.0173302	0.0442332	0.0220445	MAPK1/MAPK14/TNF	3
hsa04371	Apelin signaling pathway	4/63	140/8846	0.0174193	0.0442332	0.0220445	AGTR1/AKT1/MAPK1/PIK3CG	4
hsa05133	Pertussis	3/63	78/8846	0.0179335	0.0450331	0.0224431	MAPK1/MAPK14/TNF	3
hsa00980	Metabolism of xenobiotics by cytochrome P450	3/63	79/8846	0.0185485	0.0460655	0.0229577	CYP1B1/CYP3A4/HSD11B1	3
hsa01523	Antifolate resistance	2/63	30/8846	0.0191034	0.0469279	0.0233875	ABCG2/TNF	2
hsa05010	Alzheimer disease	7/63	391/8846	0.0205259	0.04988	0.0248587	AKT1/CHRM5/MAPK1/NOX4/PSEN1/TNF/WNT3A	7
hsa04024	cAMP signaling pathway	5/63	226/8846	0.0220419	0.0529944	0.0264108	AKT1/DRD2/MAPK1/OXTR/PPARA	5
hsa04012	ErbB signaling pathway	3/63	86/8846	0.0231802	0.0551444	0.0274823	AKT1/EGFR/MAPK1	3
hsa04921	Oxytocin signaling pathway	4/63	154/8846	0.0237957	0.055658	0.0277383	EGFR/MAPK1/OXTR/PIK3CG	4
hsa05210	Colorectal cancer	3/63	87/8846	0.0238886	0.055658	0.0277383	AKT1/EGFR/MAPK1	3
hsa04218	Cellular senescence	4/63	157/8846	0.0253242	0.0584006	0.0291051	AKT1/MAPK1/MAPK14/MDM2	4
hsa04014	Ras signaling pathway	5/63	238/8846	0.0268278	0.0612433	0.0305218	AKT1/EGFR/FLT3/KDR/MAPK1	5
hsa04658	Th1 and Th2 cell differentiation	3/63	92/8846	0.0276064	0.0623904	0.0310935	IL2/MAPK1/MAPK14	3
hsa05216	Thyroid cancer	2/63	37/8846	0.0283338	0.0628921	0.0313435	MAPK1/PPARG	2
hsa04520	Adherens junction	3/63	93/8846	0.0283849	0.0628921	0.0313435	EGFR/MAPK1/PTPN1	3
hsa05330	Allograft rejection	2/63	38/8846	0.0297728	0.0651425	0.0324651	IL2/TNF	2
hsa04657	IL-17 signaling pathway	3/63	95/8846	0.0299771	0.0651425	0.0324651	MAPK1/MAPK14/TNF	3
hsa04630	JAK-STAT signaling pathway	4/63	168/8846	0.0314303	0.06765	0.0337147	AKT1/EGFR/IL2/STAT3	4
hsa05225	Hepatocellular carcinoma	4/63	170/8846	0.0326261	0.0691	0.0344374	AKT1/EGFR/MAPK1/WNT3A	4
hsa05132	Salmonella infection	5/63	251/8846	0.0327155	0.0691	0.0344374	AKT1/MAPK1/MAPK14/PIK3CG/TNF	5
hsa05231	Choline metabolism in cancer	3/63	99/8846	0.0333008	0.0696849	0.0347289	AKT1/EGFR/MAPK1	3
hsa00380	Tryptophan metabolism	2/63	42/8846	0.0358107	0.0742497	0.0370038	ALDH2/CYP1B1	2
hsa04940	Type I diabetes mellitus	2/63	43/8846	0.0373884	0.0768161	0.0382828	IL2/TNF	2
hsa05332	Graft-versus-host disease	2/63	44/8846	0.0389924	0.0787059	0.0392246	IL2/TNF	2
hsa05152	Tuberculosis	4/63	180/8846	0.0390047	0.0787059	0.0392246	AKT1/MAPK1/MAPK14/TNF	4
hsa04922	Glucagon signaling pathway	3/63	107/8846	0.0405009	0.0805321	0.0401348	AKT1/PKM/PPARA	3
hsa02010	ABC transporters	2/63	45/8846	0.0406224	0.0805321	0.0401348	ABCB1/ABCG2	2
hsa04350	TGF-beta signaling pathway	3/63	108/8846	0.0414522	0.0814626	0.0405985	HDAC1/MAPK1/TNF	3
hsa00620	Pyruvate metabolism	2/63	47/8846	0.0439584	0.085643	0.0426819	ALDH2/PKM	2
hsa04613	Neutrophil extracellular trap formation	4/63	192/8846	0.0475424	0.0917246	0.0457128	AKT1/HDAC1/MAPK1/MAPK14	4
hsa04062	Chemokine signaling pathway	4/63	193/8846	0.0482975	0.0917246	0.0457128	AKT1/MAPK1/PIK3CG/STAT3	4
hsa05202	Transcriptional misregulation in cancer	4/63	193/8846	0.0482975	0.0917246	0.0457128	FLT3/HDAC1/MDM2/PPARG	4
hsa05022	Pathways of neurodegeneration - multiple diseases	7/63	483/8846	0.0548109	0.103227	0.0514453	CHRM5/MAPK1/MAPK14/NOX4/PSEN1/TNF/WNT3A	7
hsa04510	Focal adhesion	4/63	203/8846	0.0562151	0.104997	0.0523273	AKT1/EGFR/KDR/MAPK1	4
hsa05170	Human immunodeficiency virus 1 infection	4/63	213/8846	0.0647957	0.120031	0.05982	AKT1/MAPK1/MAPK14/TNF	4
hsa04728	Dopaminergic synapse	3/63	132/8846	0.0675766	0.124165	0.0618802	AKT1/DRD2/MAPK14	3
hsa04213	Longevity regulating pathway - multiple species	2/63	62/8846	0.0718927	0.129982	0.0647791	AKT1/HDAC1	2
hsa04330	Notch signaling pathway	2/63	62/8846	0.0718927	0.129982	0.0647791	HDAC1/PSEN1	2
hsa04210	Apoptosis	3/63	136/8846	0.0725193	0.130074	0.0648251	AKT1/MAPK1/TNF	3
hsa05166	Human T-cell leukemia virus 1 infection	4/63	223/8846	0.0740286	0.131736	0.0656532	AKT1/IL2/MAPK1/TNF	4
hsa04910	Insulin signaling pathway	3/63	138/8846	0.0750504	0.132511	0.0660394	AKT1/MAPK1/PTPN1	3
hsa05162	Measles	3/63	139/8846	0.0763307	0.133727	0.0666454	AKT1/IL2/STAT3	3
hsa00561	Glycerolipid metabolism	2/63	65/8846	0.0780262	0.135646	0.0676017	AKR1B1/ALDH2	2
hsa04810	Regulation of actin cytoskeleton	4/63	230/8846	0.0808721	0.13952	0.0695325	AKT1/CHRM5/EGFR/MAPK1	4
hsa00010	Glycolysis / Gluconeogenesis	2/63	67/8846	0.0822042	0.139685	0.069615	ALDH2/PKM	2
hsa04720	Long-term potentiation	2/63	67/8846	0.0822042	0.139685	0.069615	MAPK1/RPS6KA3	2
hsa00830	Retinol metabolism	2/63	68/8846	0.0843189	0.14221	0.0708729	CYP26A1/CYP3A4	2
hsa04714	Thermogenesis	4/63	235/8846	0.0859484	0.143884	0.0717075	KDM1A/MAPK14/PPARG/RPS6KA3	4
hsa05211	Renal cell carcinoma	2/63	70/8846	0.0885978	0.147229	0.0733744	AKT1/MAPK1	2
hsa05120	Epithelial cell signaling in Helicobacter pylori infection	2/63	71/8846	0.0907614	0.149723	0.0746176	EGFR/MAPK14	2
hsa04622	RIG-I-like receptor signaling pathway	2/63	72/8846	0.0929407	0.152207	0.0758555	MAPK14/TNF	2
hsa00982	Drug metabolism - cytochrome P450	2/63	73/8846	0.0951353	0.15468	0.077088	CYP2C19/CYP3A4	2
hsa04217	Necroptosis	3/63	159/8846	0.103896	0.167717	0.0835853	ALOX15/STAT3/TNF	3
hsa00360	Phenylalanine metabolism	1/63	16/8846	0.108148	0.173343	0.0863891	MIF	1
hsa00983	Drug metabolism - other enzymes	2/63	81/8846	0.113206	0.180173	0.0897929	CYP3A4/XDH	2
hsa00910	Nitrogen metabolism	1/63	17/8846	0.114511	0.180975	0.0901927	CA9	1
hsa05164	Influenza A	3/63	172/8846	0.123649	0.19406	0.0967135	AKT1/MAPK1/TNF	3
hsa04310	Wnt signaling pathway	3/63	174/8846	0.126804	0.197639	0.0984971	PPARD/PSEN1/WNT3A	3
hsa00100	Steroid biosynthesis	1/63	20/8846	0.133334	0.206393	0.10286	CYP51A1	1
hsa04211	Longevity regulating pathway	2/63	90/8846	0.134492	0.20677	0.103048	AKT1/PPARG	2
hsa04662	B cell receptor signaling pathway	2/63	91/8846	0.136911	0.209067	0.104193	AKT1/MAPK1	2
hsa00770	Pantothenate and CoA biosynthesis	1/63	21/8846	0.13952	0.211621	0.105465	ALDH2	1
hsa00340	Histidine metabolism	1/63	22/8846	0.145663	0.219465	0.109375	ALDH2	1
hsa05034	Alcoholism	3/63	188/8846	0.149674	0.224016	0.111643	DRD2/HDAC1/MAPK1	3
hsa04621	NOD-like receptor signaling pathway	3/63	189/8846	0.151358	0.224172	0.11172	MAPK1/MAPK14/TNF	3
hsa04614	Renin-angiotensin system	1/63	23/8846	0.151762	0.224172	0.11172	AGTR1	1
hsa04666	Fc gamma R-mediated phagocytosis	2/63	98/8846	0.154107	0.226156	0.11271	AKT1/MAPK1	2
hsa04640	Hematopoietic cell lineage	2/63	99/8846	0.156597	0.226866	0.113063	FLT3/TNF	2
hsa04750	Inflammatory mediator regulation of TRP channels	2/63	99/8846	0.156597	0.226866	0.113063	HTR2C/MAPK14	2
hsa04061	Viral protein interaction with cytokine and cytokine receptor	2/63	100/8846	0.159096	0.229017	0.114135	IL2/TNF	2
hsa04916	Melanogenesis	2/63	101/8846	0.161603	0.231153	0.1152	MAPK1/WNT3A	2
hsa05130	Pathogenic Escherichia coli infection	3/63	203/8846	0.175541	0.248226	0.123708	MAPK1/MAPK14/TNF	3
hsa00790	Folate biosynthesis	1/63	27/8846	0.175735	0.248226	0.123708	AKR1B1	1
hsa00053	Ascorbate and aldarate metabolism	1/63	30/8846	0.193276	0.271307	0.135211	ALDH2	1
hsa04928	Parathyroid hormone synthesis, secretion and action	2/63	115/8846	0.197369	0.27389	0.136499	EGFR/MAPK1	2
hsa00410	beta-Alanine metabolism	1/63	31/8846	0.199041	0.27389	0.136499	ALDH2	1
hsa05310	Asthma	1/63	31/8846	0.199041	0.27389	0.136499	TNF	1
hsa04670	Leukocyte transendothelial migration	2/63	116/8846	0.199964	0.27389	0.136499	MAPK14/MMP2	2
hsa00052	Galactose metabolism	1/63	32/8846	0.204765	0.278777	0.138934	AKR1B1	1
hsa04152	AMPK signaling pathway	2/63	122/8846	0.215616	0.290697	0.144875	AKT1/PPARG	2
hsa00051	Fructose and mannose metabolism	1/63	34/8846	0.216094	0.290697	0.144875	AKR1B1	1
hsa00040	Pentose and glucuronate interconversions	1/63	36/8846	0.227263	0.302126	0.150571	AKR1B1	1
hsa00350	Tyrosine metabolism	1/63	36/8846	0.227263	0.302126	0.150571	MIF	1
hsa05143	African trypanosomiasis	1/63	37/8846	0.232789	0.307663	0.15333	TNF	1
hsa04960	Aldosterone-regulated sodium reabsorption	1/63	38/8846	0.238276	0.313083	0.156031	MAPK1	1
hsa04270	Vascular smooth muscle contraction	2/63	134/8846	0.247228	0.322968	0.160957	AGTR1/MAPK1	2
hsa04650	Natural killer cell mediated cytotoxicity	2/63	135/8846	0.249874	0.324549	0.161745	MAPK1/TNF	2
hsa04216	Ferroptosis	1/63	42/8846	0.25984	0.335565	0.167235	ALOX15	1
hsa00071	Fatty acid degradation	1/63	43/8846	0.265136	0.340459	0.169675	ALDH2	1
hsa04723	Retrograde endocannabinoid signaling	2/63	149/8846	0.286967	0.366409	0.182607	MAPK1/MAPK14	2
hsa00280	Valine, leucine and isoleucine degradation	1/63	48/8846	0.291064	0.369554	0.184174	ALDH2	1
hsa04672	Intestinal immune network for IgA production	1/63	49/8846	0.296141	0.371821	0.185304	IL2	1
hsa05030	Cocaine addiction	1/63	49/8846	0.296141	0.371821	0.185304	DRD2	1
hsa00330	Arginine and proline metabolism	1/63	50/8846	0.301182	0.373995	0.186388	ALDH2	1
hsa05144	Malaria	1/63	50/8846	0.301182	0.373995	0.186388	TNF	1
hsa04110	Cell cycle	2/63	158/8846	0.310752	0.382181	0.190468	HDAC1/MDM2	2
hsa04973	Carbohydrate digestion and absorption	1/63	52/8846	0.311157	0.382181	0.190468	AKT1	1
hsa04961	Endocrine and other factor-regulated calcium reabsorption	1/63	53/8846	0.316091	0.383976	0.191362	ESR1	1
hsa05320	Autoimmune thyroid disease	1/63	53/8846	0.316091	0.383976	0.191362	IL2	1
hsa05020	Prion disease	3/63	278/8846	0.317715	0.383976	0.191362	MAPK1/MAPK14/TNF	3
hsa05134	Legionellosis	1/63	56/8846	0.330688	0.397529	0.198117	TNF	1
hsa04140	Autophagy - animal	2/63	169/8846	0.339615	0.4061	0.202388	AKT1/MAPK1	2
hsa04730	Long-term depression	1/63	60/8846	0.349675	0.415929	0.207286	MAPK1	1
hsa00310	Lysine degradation	1/63	63/8846	0.363566	0.427947	0.213276	ALDH2	1
hsa05217	Basal cell carcinoma	1/63	63/8846	0.363566	0.427947	0.213276	WNT3A	1
hsa04927	Cortisol synthesis and secretion	1/63	65/8846	0.372664	0.436383	0.21748	AGTR1	1
hsa04924	Renin secretion	1/63	69/8846	0.390477	0.452553	0.225539	AGTR1	1
hsa05031	Amphetamine addiction	1/63	69/8846	0.390477	0.452553	0.225539	HDAC1	1
hsa00562	Inositol phosphate metabolism	1/63	73/8846	0.407793	0.47021	0.234339	PIK3CG	1
hsa01230	Biosynthesis of amino acids	1/63	75/8846	0.416268	0.475134	0.236793	PKM	1
hsa04115	p53 signaling pathway	1/63	75/8846	0.416268	0.475134	0.236793	MDM2	1
hsa04612	Antigen processing and presentation	1/63	80/8846	0.436938	0.496221	0.247302	TNF	1
hsa03083	Polycomb repressive complex	1/63	83/8846	0.448992	0.504837	0.251596	HDAC1	1
hsa04146	Peroxisome	1/63	83/8846	0.448992	0.504837	0.251596	XDH	1
hsa01232	Nucleotide metabolism	1/63	85/8846	0.456887	0.511171	0.254752	XDH	1
hsa05222	Small cell lung cancer	1/63	93/8846	0.487368	0.542587	0.270409	AKT1	1
hsa05323	Rheumatoid arthritis	1/63	94/8846	0.491057	0.544015	0.27112	TNF	1
hsa04713	Circadian entrainment	1/63	97/8846	0.50197	0.553392	0.275794	MAPK1	1
hsa04925	Aldosterone synthesis and secretion	1/63	98/8846	0.505557	0.55464	0.276416	AGTR1	1
hsa05410	Hypertrophic cardiomyopathy	1/63	99/8846	0.509117	0.555848	0.277018	TNF	1
hsa05146	Amoebiasis	1/63	103/8846	0.52311	0.567633	0.282891	TNF	1
hsa04064	NF-kappa B signaling pathway	1/63	105/8846	0.529958	0.567633	0.282891	TNF	1
hsa04974	Protein digestion and absorption	1/63	105/8846	0.529958	0.567633	0.282891	DPP4	1
hsa05414	Dilated cardiomyopathy	1/63	105/8846	0.529958	0.567633	0.282891	TNF	1
hsa04144	Endocytosis	2/63	252/8846	0.539843	0.575493	0.286808	EGFR/MDM2	2
hsa01200	Carbon metabolism	1/63	116/8846	0.565929	0.597664	0.297858	PKM	1
hsa04724	Glutamatergic synapse	1/63	116/8846	0.565929	0.597664	0.297858	MAPK1	1
hsa03082	ATP-dependent chromatin remodeling	1/63	117/8846	0.569062	0.598177	0.298113	HDAC1	1
hsa00230	Purine metabolism	1/63	128/8846	0.602084	0.629959	0.313952	XDH	1
hsa04060	Cytokine-cytokine receptor interaction	2/63	298/8846	0.63198	0.655828	0.326845	IL2/TNF	2
hsa05322	Systemic lupus erythematosus	1/63	139/8846	0.632613	0.655828	0.326845	TNF	1
hsa04120	Ubiquitin mediated proteolysis	1/63	142/8846	0.640531	0.661005	0.329425	MDM2	1
hsa05017	Spinocerebellar ataxia	1/63	144/8846	0.645717	0.663327	0.330582	AKT1	1
hsa05016	Huntington disease	2/63	311/8846	0.655334	0.670161	0.333988	HDAC1/PPARG	2
hsa01240	Biosynthesis of cofactors	1/63	153/8846	0.668153	0.680192	0.338987	ALDH2	1
hsa04390	Hippo signaling pathway	1/63	157/8846	0.677671	0.686788	0.342274	WNT3A	1
hsa04360	Axon guidance	1/63	184/8846	0.735246	0.741811	0.369696	MAPK1	1
hsa05014	Amyotrophic lateral sclerosis	2/63	371/8846	0.748341	0.751667	0.374608	MAPK14/TNF	2
hsa05012	Parkinson disease	1/63	271/8846	0.860155	0.860155	0.428675	DRD2	1
